# Supplementary material for: Comparative mitogenomic analysis of mirid bugs (Hemiptera: Miridae) and evaluation of potential DNA barcoding markers
Source: PeerJ. 2017 Aug 3;5:e3661. doi: 10.7717/peerj.3661 (PMC5545108; doi:10.7717/peerj.3661)
Supplement: Table S4 [file peerj-05-3661-s008.xlsx]

## Sheet: Condon Usage of mirids
Table S4. Codon usage for the 13 mitochondrial protein-coding genes of fifteen mirid bugs.
	Adelphocoris fasciaticollis			Ade. fasciaticollis_Yuan			Ade. lineolatus			Ade. lineolatus_Yuan			Ade. nigritylus			Ade. suturalis			Ade. suturalis_Yuan			Apolygus lucorum			Apolygus lucorum_Yuan			Lygus hesperus			Lyg. lineolaris			Lyg. pratenszs			Lyg. rugulipennis			Nesidiocoris tenuis			Trigonotylus caelestialium
Codon	Count	RSCU		Count	RSCU		Count	RSCU		Count	RSCU		Count	RSCU		Count	RSCU		Count	RSCU		Count	RSCU		Count	RSCU		Count	RSCU		Count	RSCU		Count	RSCU		Count	RSCU		Count	RSCU		Count	RSCU
UUU(F)	270	1.63		273	1.63		268	1.62		267	1.62		277	1.67		275	1.65		271	1.63		285	1.69		283	1.68		263	1.57		261	1.56		265	1.58		255	1.53		271	1.58		286	1.67
UUC(F)	62	0.37		62	0.37		63	0.38		62	0.38		54	0.33		58	0.35		61	0.37		52	0.31		54	0.32		72	0.43		73	0.44		71	0.42		79	0.47		72	0.42		56	0.33
UUA(L)	292	3.95		292	3.95		285	3.83		285	3.83		288	3.84		287	3.9		284	3.84		327	4.1		326	4.08		282	3.57		283	3.64		289	3.67		288	3.65		287	3.51		302	3.84
UUG(L)	53	0.72		52	0.7		54	0.73		54	0.72		54	0.72		57	0.77		58	0.78		45	0.56		43	0.54		93	1.18		84	1.08		83	1.06		80	1.01		51	0.62		57	0.72
CUU(L)	35	0.47		35	0.47		34	0.46		35	0.47		37	0.49		37	0.5		38	0.51		40	0.5		39	0.49		35	0.44		33	0.42		33	0.42		29	0.37		67	0.82		39	0.5
CUC(L)	2	0.03		2	0.03		3	0.04		3	0.04		3	0.04		2	0.03		2	0.03		8	0.1		8	0.1		2	0.03		3	0.04		4	0.05		6	0.08		9	0.11		7	0.09
CUA(L)	59	0.8		60	0.81		66	0.89		66	0.89		62	0.83		53	0.72		58	0.78		53	0.66		57	0.71		57	0.72		59	0.76		57	0.72		66	0.84		66	0.81		59	0.75
CUG(L)	3	0.04		3	0.04		4	0.05		4	0.05		6	0.08		6	0.08		4	0.05		6	0.08		6	0.08		5	0.06		4	0.05		6	0.08		5	0.06		11	0.13		8	0.1
AUU(I)	315	1.59		314	1.59		314	1.6		315	1.6		316	1.6		309	1.56		315	1.6		343	1.72		341	1.71		306	1.55		303	1.55		311	1.57		310	1.57		271	1.54		305	1.61
AUC(I)	82	0.41		80	0.41		79	0.4		79	0.4		78	0.4		86	0.44		79	0.4		56	0.28		57	0.29		90	0.45		88	0.45		86	0.43		86	0.43		80	0.46		75	0.39
AUA(M)	412	1.8		409	1.8		402	1.79		402	1.79		408	1.8		408	1.79		412	1.81		347	1.81		341	1.79		336	1.71		338	1.69		338	1.69		327	1.67		289	1.71		331	1.77
AUG(M)	46	0.2		46	0.2		48	0.21		48	0.21		46	0.2		48	0.21		43	0.19		36	0.19		41	0.21		58	0.29		61	0.31		62	0.31		65	0.33		49	0.29		44	0.23
GUU(V)	60	1.63		60	1.61		59	1.56		58	1.55		59	1.59		58	1.58		61	1.62		75	1.83		75	1.84		66	1.65		70	1.7		63	1.59		67	1.61		77	1.61		62	1.48
GUC(V)	5	0.14		4	0.11		3	0.08		3	0.08		5	0.14		4	0.11		4	0.11		6	0.15		6	0.15		7	0.17		7	0.17		10	0.25		8	0.19		23	0.48		12	0.29
GUA(V)	76	2.07		79	2.12		80	2.12		80	2.13		79	2.14		79	2.15		78	2.07		74	1.8		74	1.82		77	1.93		77	1.87		75	1.9		77	1.86		67	1.4		81	1.93
GUG(V)	6	0.16		6	0.16		9	0.24		9	0.24		5	0.14		6	0.16		8	0.21		9	0.22		8	0.2		10	0.25		11	0.27		10	0.25		14	0.34		24	0.5		13	0.31
UCU(S)	92	2.28		90	2.25		90	2.21		90	2.2		87	2.17		90	2.23		87	2.19		101	2.46		99	2.4		77	1.84		80	1.91		79	1.9		80	1.92		120	2.73		102	2.41
UCC(S)	5	0.12		5	0.13		8	0.2		9	0.22		8	0.2		6	0.15		10	0.25		6	0.15		8	0.19		13	0.31		10	0.24		11	0.26		18	0.43		14	0.32		19	0.45
UCA(S)	111	2.75		110	2.75		113	2.77		113	2.76		111	2.77		112	2.77		109	2.74		101	2.46		100	2.42		122	2.91		119	2.84		121	2.91		110	2.64		74	1.68		102	2.41
UCG(S)	5	0.12		5	0.13		4	0.1		4	0.1		5	0.12		5	0.12		7	0.18		2	0.05		3	0.07		4	0.1		6	0.14		5	0.12		6	0.14		8	0.18		5	0.12
CCU(P)	52	1.63		53	1.64		50	1.56		50	1.56		48	1.49		50	1.55		49	1.51		60	1.86		59	1.83		44	1.36		45	1.36		42	1.31		46	1.43		69	2.23		57	1.74
CCC(P)	14	0.44		13	0.4		17	0.53		17	0.53		16	0.5		17	0.53		18	0.55		15	0.47		16	0.5		13	0.4		12	0.36		13	0.41		11	0.34		13	0.42		19	0.58
CCA(P)	62	1.94		63	1.95		61	1.91		61	1.91		63	1.95		61	1.89		62	1.91		52	1.61		52	1.61		68	2.11		68	2.06		69	2.16		66	2.05		37	1.19		52	1.59
CCG(P)	0	0		0	0		0	0		0	0		2	0.06		1	0.03		1	0.03		2	0.06		2	0.06		4	0.12		7	0.21		4	0.13		6	0.19		5	0.16		3	0.09
ACU(T)	57	1.41		57	1.4		59	1.43		59	1.43		56	1.37		60	1.47		58	1.44		59	1.35		59	1.35		53	1.24		56	1.3		53	1.24		53	1.25		65	1.42		54	1.28
ACC(T)	17	0.42		18	0.44		16	0.39		16	0.39		20	0.49		17	0.42		15	0.37		20	0.46		20	0.46		32	0.75		33	0.77		34	0.8		37	0.87		17	0.37		23	0.54
ACA(T)	85	2.1		85	2.09		89	2.16		89	2.16		86	2.11		85	2.09		86	2.14		92	2.1		93	2.13		83	1.94		80	1.86		80	1.87		80	1.88		95	2.08		90	2.13
ACG(T)	3	0.07		3	0.07		1	0.02		1	0.02		1	0.02		1	0.02		2	0.05		4	0.09		3	0.07		3	0.07		3	0.07		4	0.09		0	0		6	0.13		2	0.05
GCU(A)	49	1.69		50	1.71		47	1.65		47	1.65		50	1.74		48	1.66		47	1.63		44	1.41		45	1.42		46	1.51		49	1.63		43	1.43		45	1.48		48	1.79		46	1.55
GCC(A)	11	0.38		11	0.38		10	0.35		10	0.35		9	0.31		11	0.38		12	0.42		16	0.51		16	0.5		13	0.43		11	0.37		14	0.47		10	0.33		21	0.79		15	0.5
GCA(A)	55	1.9		55	1.88		56	1.96		56	1.96		55	1.91		55	1.9		55	1.91		59	1.89		59	1.86		63	2.07		59	1.97		63	2.1		64	2.1		35	1.31		56	1.88
GCG(A)	1	0.03		1	0.03		1	0.04		1	0.04		1	0.03		2	0.07		1	0.03		6	0.19		7	0.22		0	0		1	0.03		0	0		3	0.1		3	0.11		2	0.07
UAU(Y)	175	1.78		176	1.78		178	1.81		178	1.81		174	1.76		173	1.77		171	1.74		172	1.82		169	1.82		172	1.81		173	1.84		173	1.81		174	1.83		145	1.66		171	1.79
UAC(Y)	22	0.22		22	0.22		19	0.19		19	0.19		24	0.24		23	0.23		25	0.26		17	0.18		17	0.18		18	0.19		15	0.16		18	0.19		16	0.17		30	0.34		20	0.21
CAU(H)	58	1.66		58	1.66		54	1.54		54	1.54		54	1.59		55	1.59		55	1.59		51	1.55		52	1.55		49	1.46		53	1.54		50	1.47		50	1.52		52	1.39		51	1.42
CAC(H)	12	0.34		12	0.34		16	0.46		16	0.46		14	0.41		14	0.41		14	0.41		15	0.45		15	0.45		18	0.54		16	0.46		18	0.53		16	0.48		23	0.61		21	0.58
CAA(Q)	44	1.66		43	1.65		43	1.62		43	1.62		43	1.62		44	1.66		44	1.63		51	1.82		52	1.86		48	1.81		49	1.85		48	1.81		48	1.81		54	1.77		48	1.66
CAG(Q)	9	0.34		9	0.35		10	0.38		10	0.38		10	0.38		9	0.34		10	0.37		5	0.18		4	0.14		5	0.19		4	0.15		5	0.19		5	0.19		7	0.23		10	0.34
AAU(N)	164	1.62		165	1.63		165	1.61		165	1.61		169	1.66		170	1.65		171	1.65		176	1.74		173	1.72		172	1.69		164	1.64		168	1.67		167	1.67		142	1.55		162	1.6
AAC(N)	39	0.38		38	0.37		40	0.39		40	0.39		35	0.34		36	0.35		36	0.35		26	0.26		28	0.28		31	0.31		36	0.36		33	0.33		33	0.33		41	0.45		41	0.4
AAA(K)	98	1.69		100	1.71		99	1.71		98	1.72		100	1.71		100	1.71		105	1.74		87	1.6		86	1.59		103	1.75		103	1.76		102	1.73		107	1.77		105	1.53		89	1.56
AAG(K)	18	0.31		17	0.29		17	0.29		16	0.28		17	0.29		17	0.29		16	0.26		22	0.4		22	0.41		15	0.25		14	0.24		16	0.27		14	0.23		32	0.47		25	0.44
GAU(D)	56	1.72		56	1.72		58	1.76		58	1.76		54	1.66		54	1.66		53	1.66		56	1.72		57	1.75		56	1.81		57	1.84		58	1.84		57	1.84		48	1.48		59	1.79
GAC(D)	9	0.28		9	0.28		8	0.24		8	0.24		11	0.34		11	0.34		11	0.34		9	0.28		8	0.25		6	0.19		5	0.16		5	0.16		5	0.16		17	0.52		7	0.21
GAA(E)	68	1.68		68	1.68		71	1.73		71	1.69		72	1.76		70	1.73		71	1.73		73	1.7		74	1.7		73	1.72		72	1.69		74	1.74		73	1.72		67	1.61		73	1.72
GAG(E)	13	0.32		13	0.32		11	0.27		13	0.31		10	0.24		11	0.27		11	0.27		13	0.3		13	0.3		12	0.28		13	0.31		11	0.26		12	0.28		16	0.39		12	0.28
UGU(C)	41	1.91		41	1.91		39	1.81		39	1.81		43	1.95		41	1.86		42	1.91		41	1.95		41	1.86		37	1.9		39	1.95		35	1.79		34	1.7		38	1.73		40	1.74
UGC(C)	2	0.09		2	0.09		4	0.19		4	0.19		1	0.05		3	0.14		2	0.09		1	0.05		3	0.14		2	0.1		1	0.05		4	0.21		6	0.3		6	0.27		6	0.26
UGA(W)	87	1.87		86	1.87		80	1.74		80	1.74		82	1.78		82	1.78		82	1.78		81	1.76		83	1.78		83	1.77		82	1.73		80	1.72		74	1.57		73	1.6		77	1.67
UGG(W)	6	0.13		6	0.13		12	0.26		12	0.26		10	0.22		10	0.22		10	0.22		11	0.24		10	0.22		11	0.23		13	0.27		13	0.28		20	0.43		18	0.4		15	0.33
CGU(R)	15	1.2		15	1.18		15	1.2		14	1.12		13	1.04		13	1.04		14	1.14		13	1		12	0.92		11	0.86		12	0.96		11	0.85		12	0.92		17	1.36		13	1.02
CGC(R)	1	0.08		1	0.08		1	0.08		2	0.16		2	0.16		3	0.24		2	0.16		0	0		1	0.08		1	0.08		1	0.08		1	0.08		1	0.08		2	0.16		2	0.16
CGA(R)	31	2.48		32	2.51		32	2.56		32	2.56		31	2.48		31	2.48		30	2.45		37	2.85		37	2.85		38	2.98		31	2.48		39	3		36	2.77		29	2.32		32	2.51
CGG(R)	3	0.24		3	0.24		2	0.16		2	0.16		4	0.32		3	0.24		3	0.24		2	0.15		2	0.15		1	0.08		6	0.48		1	0.08		3	0.23		2	0.16		4	0.31
AGU(S)	33	0.82		33	0.82		32	0.79		32	0.78		33	0.82		31	0.77		29	0.73		29	0.71		30	0.73		22	0.53		23	0.55		20	0.48		20	0.48		41	0.93		27	0.64
AGC(S)	1	0.02		1	0.03		2	0.05		2	0.05		2	0.05		2	0.05		3	0.08		1	0.02		1	0.02		2	0.05		3	0.07		2	0.05		4	0.1		4	0.09		6	0.14
AGA(S)	69	1.71		69	1.73		68	1.67		68	1.66		66	1.64		66	1.63		64	1.61		89	2.16		89	2.16		94	2.24		90	2.15		93	2.23		94	2.26		91	2.07		77	1.82
AGG(S)	7	0.17		7	0.17		9	0.22		9	0.22		9	0.22		11	0.27		9	0.23		0	0		0	0		1	0.02		4	0.1		2	0.05		1	0.02		0	0		0	0
GGU(G)	70	1.41		70	1.41		71	1.43		71	1.43		75	1.52		70	1.41		71	1.43		52	1.02		53	1.04		67	1.31		71	1.37		64	1.25		63	1.24		62	1.27		63	1.2
GGC(G)	7	0.14		7	0.14		8	0.16		8	0.16		5	0.1		9	0.18		8	0.16		10	0.2		9	0.18		6	0.12		3	0.06		9	0.18		10	0.2		11	0.23		12	0.23
GGA(G)	99	2		97	1.96		95	1.92		95	1.92		91	1.84		94	1.89		90	1.82		99	1.94		98	1.92		88	1.73		103	1.98		93	1.82		90	1.77		69	1.42		82	1.56
GGG(G)	22	0.44		24	0.48		24	0.48		24	0.48		27	0.55		26	0.52		29	0.59		43	0.84		44	0.86		43	0.84		31	0.6		38	0.75		40	0.79		53	1.09		53	1.01
