# Supplementary material for: Comparative mitogenomic analysis of mirid bugs (Hemiptera: Miridae) and evaluation of potential DNA barcoding markers
Source: PeerJ. 2017 Aug 3;5:e3661. doi: 10.7717/peerj.3661 (PMC5545108; doi:10.7717/peerj.3661)
Supplement: Data S1 — Alignment of protein-coding genes, rRNA genes and tRNAs used in this study. [file peerj-05-3661-s012.zip]

Archive with 39 entries (38 files):
- Raw data-Alignment of protein-coding genes, rRNA genes and tRNAs used in this study/
- Raw data-Alignment of protein-coding genes, rRNA genes and tRNAs used in this study/atp6.fas
- Raw data-Alignment of protein-coding genes, rRNA genes and tRNAs used in this study/atp8.fas
- Raw data-Alignment of protein-coding genes, rRNA genes and tRNAs used in this study/cob.fas
- Raw data-Alignment of protein-coding genes, rRNA genes and tRNAs used in this study/cox1-barcode.fas
- Raw data-Alignment of protein-coding genes, rRNA genes and tRNAs used in this study/cox1.fas
- Raw data-Alignment of protein-coding genes, rRNA genes and tRNAs used in this study/cox2.fas
- Raw data-Alignment of protein-coding genes, rRNA genes and tRNAs used in this study/cox3.fas
- Raw data-Alignment of protein-coding genes, rRNA genes and tRNAs used in this study/nad1.fas
- Raw data-Alignment of protein-coding genes, rRNA genes and tRNAs used in this study/nad2.fas
- Raw data-Alignment of protein-coding genes, rRNA genes and tRNAs used in this study/nad3.fas
- Raw data-Alignment of protein-coding genes, rRNA genes and tRNAs used in this study/nad4.fas
- Raw data-Alignment of protein-coding genes, rRNA genes and tRNAs used in this study/nad4L.fas
- Raw data-Alignment of protein-coding genes, rRNA genes and tRNAs used in this study/nad5.fas
- Raw data-Alignment of protein-coding genes, rRNA genes and tRNAs used in this study/nad6.fas
- Raw data-Alignment of protein-coding genes, rRNA genes and tRNAs used in this study/rrnL - MAFFT.fas
- Raw data-Alignment of protein-coding genes, rRNA genes and tRNAs used in this study/rrnS - MAFFT.fas
- Raw data-Alignment of protein-coding genes, rRNA genes and tRNAs used in this study/trnA.fas
- Raw data-Alignment of protein-coding genes, rRNA genes and tRNAs used in this study/trnC.fas
- Raw data-Alignment of protein-coding genes, rRNA genes and tRNAs used in this study/trnD.fas
- Raw data-Alignment of protein-coding genes, rRNA genes and tRNAs used in this study/trnE.fas
- Raw data-Alignment of protein-coding genes, rRNA genes and tRNAs used in this study/trnF.fas
- Raw data-Alignment of protein-coding genes, rRNA genes and tRNAs used in this study/trnG.fas
- Raw data-Alignment of protein-coding genes, rRNA genes and tRNAs used in this study/trnH.fas
- Raw data-Alignment of protein-coding genes, rRNA genes and tRNAs used in this study/trnI.fas
- Raw data-Alignment of protein-coding genes, rRNA genes and tRNAs used in this study/trnK.fas
- Raw data-Alignment of protein-coding genes, rRNA genes and tRNAs used in this study/trnL1.fas
- Raw data-Alignment of protein-coding genes, rRNA genes and tRNAs used in this study/trnL2(UUR).fas
- Raw data-Alignment of protein-coding genes, rRNA genes and tRNAs used in this study/trnM.fas
- Raw data-Alignment of protein-coding genes, rRNA genes and tRNAs used in this study/trnN.fas
- Raw data-Alignment of protein-coding genes, rRNA genes and tRNAs used in this study/trnP.fas
- Raw data-Alignment of protein-coding genes, rRNA genes and tRNAs used in this study/trnQ.fas
- Raw data-Alignment of protein-coding genes, rRNA genes and tRNAs used in this study/trnR.fas
- Raw data-Alignment of protein-coding genes, rRNA genes and tRNAs used in this study/trnS1(AGN).fas
- Raw data-Alignment of protein-coding genes, rRNA genes and tRNAs used in this study/trnS2(UCN).fas
- Raw data-Alignment of protein-coding genes, rRNA genes and tRNAs used in this study/trnT.fas
- Raw data-Alignment of protein-coding genes, rRNA genes and tRNAs used in this study/trnV.fas
- Raw data-Alignment of protein-coding genes, rRNA genes and tRNAs used in this study/trnW.fas
- Raw data-Alignment of protein-coding genes, rRNA genes and tRNAs used in this study/trnY.fas
