# Supplementary material for: Comparative mitogenomic analysis of mirid bugs (Hemiptera: Miridae) and evaluation of potential DNA barcoding markers
Source: PeerJ. 2017 Aug 3;5:e3661. doi: 10.7717/peerj.3661 (PMC5545108; doi:10.7717/peerj.3661)
Supplement: Data S1 — Alignment of protein-coding genes, rRNA genes and tRNAs used in this study. [file peerj-05-3661-s012.zip › Raw data-Alignment of protein-coding genes, rRNA genes and tRNAs used in this study/atp6.fas]

>Adelphocoris_fasciaticollis
ATGATAGCTAATCTATTCTCAACTTTTGACCCATCAACAAGAATTAACTTATCATTAAATTGAATAAGAATTATAATTGGAATAATAATCATACCATCATTATATTGAATAATACCCAGACGATATAATATAATATTTAATATATTAAATAACAATTTATATAAAGAATTTAAAATATTATTAGGAATTAATTCATTTGGAATAACAATTATAATTATTAGACTATTTATATATATTCTATTAAATAACATAATAGGATTATTACCATATATTTTCACTAGAAGAAGACATTTAGTATTTACATTAACTTTAGCCCTACCAATATGAATAAGACTAATAATTTATGGATGAATTAATAAATATCAAATAATATTTGCACATCTAATCCCCACAGGGACACCAATAATACTTATACCATTTATAGTACTAATTGAAACAACCAGAAATTTAATCCGACCAGGATCTTTAGCTGTACGACTAACGGCTAATATAATTGCTGGACATTTACTTATAAGACTATTAGGAAATAATATATTAAATAGTAATACCATTATTATACCATTAATCATAATAATCCAAGCATTATTAATAATATTTGAAACGGCTGTTTCAATCATCCAAGCATATGTTTTTTCAATCCTTATAACATTATATTCTAGAGAAGTTAAT---
>Adelphocoris_fasciaticollis_Yuan
ATGATAGCTAATCTATTCTCAACTTTTGACCCATCAACAAGAATTAACTTATCATTAAATTGAATAAGAATTATAATTGGAATAATAATCATACCATCATTATATTGAATAATACCCAGACGATATAATATAATATTTAATATATTAAATAACAATTTATATAAAGAATTTAAAATATTATTAGGAATTAATTCATTTGGAATAACAATTATAATTATTAGACTATTTATATATATTCTATTAAATAACATAATAGGATTATTACCATATATTTTCACTAGAAGAAGACATTTAGTATTTACATTAACTTTAGCCCTACCAGTATGAATAAGACTAATAATTTATGGATGAATTAATAAATATCAAATAATATTTGCACATCTAATCCCCACAGGGACACCAATAATACTTATACCATTTATAGTACTAATTGAAACAACCAGAAATTTAATCCGACCAGGATCTTTAGCTGTACGACTAACGGCTAATAAAATTGCTGGACATTTACTTATAAGACTATTAGGAAATAATATATTAAATAGTAATACCATTATTATACCATTAATCATAATAATCCAAGCATTATTAATAATATTTGAAACGGCTGTTTCAATCATCCAAGCATATGTTTTTTCAATCCTTATAACATTATATTCTAGAGAAGTTAAT---
>Adelphocoris_lineolatus
ATGATAGCTAACCTATTCTCAACTTTTGACCCATCAACAAGAATTAATTTATCATTAAATTGAATAAGAATTATAATTGGTATAATAATTATACCATCATTATATTGAATAATACCCAGACGATATAATATAATATTTAATATATTAAATAACAATTTATATAAAGAATTTAAAATATTATTAGGAATTAACTCATTTGGAATAACAATTATAATTATTAGACTATTTATATATATTCTATTAAATAATATAATAGGATTACTACCATATATTTTCACTAGAAGAAGACACTTAGTATTTACATTAACTTTAGCCCTACCAATATGAATAAGACTAATAATTTACGGATGAATTAATAAATATCAAATAATATTTGCACATCTAATCCCCACAGGGACACCAATAATACTTATACCATTTATAGTATTAATTGAAACAACCAGAAATTTAATCCGACCAGGATCTTTAGCTGTACGACTAACAGCTAATATAATTGCTGGACATTTACTTATAAGACTATTAGGAAATAATATATTAGATAACAATACCATAATTATACCATTAATCATATTAATCCAAGCATTATTAATAATATTTGAAACAGCTGTTTCAATCATCCAAGCATATGTTTTTTCAATCCTCATAACATTATATTCTAGGGAAGTTAAT---
>Adelphocoris_lineolatus_Yuan
ATGATAGCTAACCTATTCTCAACTTTTGACCCATCAACAAGAATTAATTTATCATTAAATTGAATAAGAATTATAATTGGTATAATAATTATACCATCATTATATTGAATAATACCCAGACGATATAATATAATATTTAATATATTAAATAACAATTTATATAAAGAATTTAAAATATTATTAGGAATTAACTCATTTGGAATAACAATTATAATTATTAGACTATTTATATATATTCTATTAAATAATATAATAGGATTACTACCATATATTTTCACTAGAAGAAGACACTTAGTATTTACATTAACTTTAGCCCTACCAATATGAATAAGACTAATAATTTACGGATGAATTAATAAATATCAAATAATATTTGCACATCTAATCCCCACAGGGACACCAATAATACTTATACCATTTATAGTATTAATTGAAACAACCAGAAATTTAATCCGACCAGGATCTTTAGCTGTACGACTAACAGCTAATATAATTGCTGGACATTTACTTATAAGACTATTAGGAAATAATATATTAGATAACAATACCATAATTATACCATTAATCATATTAATCCAAGCATTATTAATAATATTTGAAACAGCTGTTTCAATCATCCAAGCATATGTTTTTTCAATCCTCATAACATTATATTCTAGGGAAGTTAAT---
>Adelphocoris_nigritylus
ATGATAGCTAACCTATTCTCAACTTTTGACCCATCAACAAGAATTAATTTATCATTAAATTGAATAAGTATTATAATTGGTATAATAATTATACCATCATTATATTGAATAATACCCAGACGATATAATATAATATTTAATATATTAAATAACAATTTATATAAAGAATTTAAAATATTATTAGGAATTAACTCATTTGGAATAACAATTATAATTATTAGACTATTTATATATATTCTATTAAATAACATAATAGGATTACTACCATATATTTTCACTAAAAGAAGACATTTAGTATTTACATTAACTTTAGCCCTACCAATATGAATAAGACTAATAATTTACGGATGAATTAATAAATATCAAATAATATTTGCACATCTCATCCCCATAGGGACACCAATAATACTTATGCCATTTATAGTACTAATTGAAACAACCAGAAATTTAATCCGGCCAGGATCTTTAGCTGTACGACTAACAGCTAATATAATTGCTGGACATCTACTTATAAGACTATTAGGAAATAATATATTAAATAGTAATACCATAATTATACCATTAATCATAGTAATCCAAGCATTATTAATAATATTTGAAACAGCTGTTTCAATCATCCAAGCATATGTTTTTTCAATCCTTATAACATTATATTCTAGAGAAGTTAAT---
>Adelphocoris_suturalis
ATGATAGCTAACCTATTCTCAACTTTTGACCCATCAACAAGAATTAATTTATCATTAAATTGAATAAGAATTATAATTGGTATAATAATTATACCATCATTATATTGAATAATACCCAGACGATATAATATAATATTTAATATATTAAATAACAATTTATATAAAGAATTTAAAATACTATTAGGAATTAACTCATTTGGGATAACAATTATAATTATTAGACTATTTATATATATTCTATTAAATAACATAATAGGATTATTACCATATATTTTCACTAGAAGAAGACATTTAGTATTTACATTAACTTTAGCCCTGCCAATATGAATAAGACTAATAATTTATGGATGAATTAATAAATATCAAATAATATTTGCACATCTTATCCCCACAGGGACACCAATAATACTTATACCATTTATAGTACTAATCGAAACAACCAGAAATTTAATCCGACCAGGATCTTTAGCTGTACGACTAACAGCTAATATAATTGCTGGACATCTACTTATAAGACTATTAGGAAATAATATATTAAATAGTAATACCATAATTATACCATTAATCATAATAATCCAAGCATTATTAATAATATTTGAAACAGCTGTTTCAATCATCCAAGCATATGTTTTTTCAATCCTTATAACATTATATTCTAGGGAAGTTAAT---
>Adelphocoris_suturalis_Yuan
ATGATAGCTAACCTATTCTCAACTTTTGACCCATCAACAAAAATTAATTTATCATTAAATTGAATAAAAATTATAATTGGTATAATAATTATACCATCATTATATTGAATAATACCCAAACAATATAATATAATATTTAATATATTAAATAACAATTTATATAAAGAATTTAAAATACTATTAGGAATTAACTCATTTGGAATAACAATTATAATTATTAGACTATTTATATATATCCTATTAAATAACATAATAGGGTTATTACCATATATTTTCACTAGAAGAAGACATTTAGTATTTACATTAACTTTAGCCCTGCCAATATGAGTAAGACTAATAATTTACGGATGAATTAATAAATATCAAATAATATTTGCACATCTTATCCCCACAGGGACACCAATAATACTTATACCATTTATAGTACTAATTGAAACAACCAGAAATTTAATCCGACCAGGATCTTTAGCTGTACGACTAACAGCTAATATAATTGCTGGACATCTACTTATAAGACTATTAGGAAATAATATATTAAATAGTAATACCATAATTATACCATTAATCATAATAATCCAAGCATTATTAATAATATTTGAAACAGCTGTTTCAATCATCCAAGCATATGTTTTTTCAATCCTTATAACATTATATTCTAGGGAAGTTAAT---
>Apolygus_lucorum
ATGATAACAAATCTATTTTCAACTTTTGATCCAGCAACTAGAATAAAAATATCATTAAATTGATCAAGAACATTCATTGGATTAATAATATTACCTTCTATATACTGAATTATACCTAGACGAATATCAATAATTAATCAAAAATTAAGAACAACATTATATTTAGAATTTAAAATATTATTAGGAAAAAAATCAAGAGGAATAAGTGTTATAATTATCAGAATATTTATATTTATTTTATATAATAATATGATAGGGTTATTACCCTATATTTTCACAAGTAGAAGACATTTAGTCTTTACCCTAACATTAGCCCTACCTATATGAGTAAGAATAATATTATTTGGGTGATTAAATAAATCACAAGAGATATTTGCCCATTTAATCCCATCAGGAACCCCTGCACCATTAATACCTTTTATAGTACTAATTGAAACAATCAGAAATTTAATTCGACCAGGATCATTGGCAGTACGATTAACTGCAAACATAATTGCTGGACATTTATTAATAAGATTATTAGGAAATAATATAACAAGATCAAGTATAGTAATTATACCACTAATTTTAATAATTCAAACAGGATTAATAATATTCGAAACAGCTGTTTCAATTATTCAAGCATATGTATTTTCAGTATTAACAACATTATATTCTAGAGAAGTTAAC---
>Apolygus_lucorum_Yuan
ATGATAACAAGTCTATTTTCAACTTTTGATCCAGCAACTAGAATAAAAATATCATTAAATTGATCAAGAACATTCATTGGATTAATAATATTACCTTCTATATACTGAATTATACCTAGACGAATATCAATAATTAATCAAAAATTAAGAACAACATTATATTTAGAATTTAAAATATTATTAGGAAAAAAATCAAGAGGAATAAGTGTTATAATTATCAGAATATTTATATTTATTTTATATAATAATATGATAGGGTTATTACCCTATATTTTCACAAGTAGAAGACATTTAGTCTTTACCCTAACATTAGCCCTACCTATATGAATAAGAATAATATTATTTGGGTGATTAAATAAATCACAAGAGATATTTGCCCATTTAATCCCATCAGGAACCCCTGCACCATTAATACCTTTTATAGTACTAATTGAAACAATCAGAAATTTAATTCGACCAGGGTCATTGGCAGTACGATTAACTGCAAACATAATTGCTGGACATTTATTAATAAGATTATTAGGAAATAATATAACAAGATCAAGTATAGTAATTATACCACTAATTTTAATAATTCAAACAGGATTAATAATATTCGAAACAGCTGTTTCAATTATTCAAGCATATGTATTTTCAGTATTAACAACATTATATTCTAGAGAAGTTAAC---
>Corizus_tetraspilus
ATGATAACTAACTTATTCTCCACTTTCGATCCTACAACAAATATATATATATCTATAAACTGAATAAGTACAATCACATGCTTTTTAATAATTCCTATAACATATTGAATATTGCCTAACCGAATAAATATTATATTTAATATAATCATTATAAAACTAAATGAAGAATTTAAAATATTAATAGGCCTTAACTCTAAAGGAATAACCTTATTAATAATTTCACTATTTATATTTATTTTCCTAAATAATATTATAGGATTAATACCATACATCTTTACAAGATCAAGACATCTTGTATTTACTCTAACAATAGCTTTACCCTTATGATTATCATTAATAATTTATGGATGGATTAATCAAACAAATCATATATTTGCACACTTAATCCCCATTGGAACTCCACCTATTTTAATGCCTTTTATAGTTATAATTGAAACTATCAGAAACTTAATCCGACCAGGCTCATTAGCTGTACGTTTAACAGCAAATATAATTGCAGGACATCTTTTAATAAGATTATTAGGTAATAATTCAATTAATTCAAGA---ATAATATTACCCTTAATTATAATTATACAAATTACATTAATATTATTTGAATCAGCAGTTTCTTTAATTCAAGCATATGTATTTTCAGTATTAAGAACATTATACTCTAGAGAAGTTATA---
>Eurydema_gebleri
ATGATAACAAATTTATTTTCAACTTTTGATCCCTCAACATCAATCAATTATTCCTTAAATTGAATAAGAACTTTCTTAGGATTAATAATTATTCCTTACCCTTTCTGAATATTACCCAATCGAACAATAACAATATTTAATAATATCACTCAAAAATTACATAATGAATTTAAACTATTATTAGGAAAAAACTCAGAAGGGATAACTTTAATCACAATTTCATTaTTTATATTTATTTTAATAAATAATTTTATAGGGTTAATACCTTATATTTTCACTAGATCAAGACACCTAGCATTTTCACTAGCACTAGCTCTTCCTTTATGATTAAGACTTATAATCTTTGGATGATTTAAAAATACAAACTATATATTTGCACATTTAGTTCCTAGAGGAACTCCTAGAATACTTATACCTTTTATAGTATTAATTGAAACTATTAGAAATATTATTCGACCAGGAAGTTTAGCAGTACGTCTAACTGCAAATATAATTGCTGGGCATTTATTAATAAGACTACTAGGAAATAAATCTACTGATGTTAATAATATTATTTTATCTATAATCATTTTAGTACAAATAATATTAATATTATTTGAATCAGCCGTAGCAATCATTCAAGCTTATGTATTTTCAGTATTAACAACATTATATTCTAGAGAAGTTATACAT
>Lygus_Hesperus
ATGATAGCAAATTTATTCTCAACTTTTGATCCAGCAACAAGCATAAAAATATCACTAAATTGATCAAGAACATTTATTGGATTAATAATTTTACCATCAATATATTGAATATTGCCTAATCGATTATCAAGAATTAACCAAAAACTATGTAATATTTTGTATAGAGAATTTAAAATATTATTAGGGATAAAATCAAGTGGAATTAGATTAATAATTATTAGATTATTTATATTTATTTTATATAATAATATAATAGGATTATTACCCTATATCTTCACAAGAAGAAGACATATAGTATTCACATTAACTTTAGCATTACCTATATGATTAAGATTAATAATATTTGGATGAATAAACAAATCTCAAGAAATATTTGCACATTTAATCCCAAGAGGAACACCAGCCCCTCTTATACCATTTATAGTAATAATTGAAACTATTAGAAATCTAATCCGACCTGGATCACTTGCTGTGCGATTAACAGCAAATATAATTGCTGGACACTTATTGATAAGTCTGTTAGGAAATAACATAACAAACTCAAGAGCAATAATCATACCATTTATTTTATTAATCCAATTTGGGTTAATAATTTTCGAAACAGCAGTATCAATTATTCAAGCATATGTATTTTCAGTATTGACAACACTATACTCTAGAGAAGTAAAT---
>Lygus_lineolaris
ATGATAGCAAATTTATTCTCAACTTTTGATCCAGCAACAAGTATAAAAATATCACTAAATTGATCAAGAACATTTATTGGATTAATAATTATGCCATCAATATATTGAATATTGCCTAATCGACTATCAAGAATTAACCAAAAACTATGTAATATTTTGTATAGGGAATTTAAAATATTATTAGGAATAAAATCAAGTGGAATTAGATTAATAATTATTAGATTATTTATATTTATTTTATATAATAATATAATAGGATTATTACCTTATATTTTCACAAGAAGAAGACATATAGTATTCACCTTAACTTTAGCATTACCTATATGATTAGGATTAATAATATTTGGATGAATAAATAAATCTCAAGAAATATTTGCACATTTAATCCCAAGAGGAACACCAGCCCCTCTTATACCATTTATAGTAATAATTGAAACTATTAGAAATCTAATCCGACCTGGATCACTTGCTGTGTGATTAACAGCAAATATAATTGCTGGACACTTATTAATAAGTCTATTAGGAAATAATATAACAAGCTCAAGAGCAATAATCATACCATTTATTTTATTAATCCAAATTGGATTAATAATTTTCGAAACAGCAGTTTCGATTATTCAAGCATATGTATTTTCAGTATTGACAACACTATACTCTAGAGAAGTAAAT---
>Lygus_pratenszs
ATGATAGCAAATTTATTCTCAACTTTTGATCCAGCAACAAGTATAAAAATATCACTAAATTGATCAAGAACATTTATTGGATTAATAATTTTACCATCAATATATTGAATATTACCTAATCGATTATCAAGAATTAACCAAAAACTATGTAATATTTTGTATAGAGAATTTAAAATATTATTAGGAATAAAATCAAGTGGAATTAGATTAATAATTATTAGATTATTTATATTTATTTTATATAATAATATAATAGGATTATTACCTTATATCTTCACAAGAAGAATACATATAGTATTCACATTAACTTTAGCATTACCTATATGATTAAGATTAATAATATTTGGATGAATAAACAAATCTCAAGAAATATTTGCACATTTAATCCCAAGAGGAACACCAGCCCCTCTTATACCATTTATAGTAATAATTGAAACTATTAGAAATCTAATCCGACCTGGATCACTTGCTGTGCGATTAACAGCAAATATAATTGCTGGACACTTATTGATAAGTCTGTTAGGAAATAACATAACAAACTCAAGAGCAATAATCATACCATTTATTCTATTAATCCAATTTGGGTTAATAATTTTCGAAACAGCAGTATCAATTATTCAAGCATATGTATTTTCAGTATTGACAACACTATACTCTAGAGAAGTAAAT---
>Lygus_rugulipennis
ATGATAGCAAATTTATTCTCAACTTTCGACCCAGCAACAAGCATAAAAATATCACTAAACTGATCAAGAACATTTATTGGATTAATAATTTTACCATCAATATATTGGCTATTACCTAATCGACTATCAAGAATTAACCAAAAACTATGCAATATTTTATATAAAGAATTTAAAATATTATTAGGAATAAAATCAAGTGGAATTAGATTAATAATCATTAGATTATTTATATTTATTTTATATAATAACATAATAGGGTTATTACCATATATTTTCACAAGAAGAAGACATATAGTATTTACCTTAACTTTAGCGTTACCTATATGATTAAGATTAATGATATTCGGATGAATAAACAAATCTCAAGAAATATTTGCACATTTAATTCCAAGAGGAACACCAGCCCCTCTTATACCATTTATAGTAATAATTGAAACTATTAGAAATCTAATCCGACCCGGGTCACTTGCTGTGCGATTAACAGCAAACATAATTGCTGGGCATTTATTGATAAGTCTATTAGGAAATAATATAACAAGCTCAAGAGCAATAATCATACCATTTATTTTATTAATTCAATTTAGATTAATAATTTTCGAAACCGCAGTATCAATTATTCAAGCATATGTATTTTCAGTGTTAACAACACTATATTCTAGAGAAGTAAAT---
>Nesidiocoris_tenuis
ATGATAGTAAATTTATTTTCCACTTTTGACCCCGCAACAAGTATAGTATTTAGATTAAATTGAGTAAGAACAGTCCTAAGACTTGTTTTACTCCCTTATATATTTTGATTAATTCCTAACCGCATTAGAATACTAATATATATAATCGTTAGAAAATTAAATGAGGAATTTAAGACTATTTTAAGAGGTAAACATCAAGGTCTTACACTAATAATTATTAGTTTATTTATATTTATTTTATGAAATAATTTATTAGGACTATTACCTTATGTATTCACTAGATCTAGACATCTTGTATTCACACTTTCTATAGCCTTACCTATATGGATAGGGGTTATGATTTTTGGGTGAACAAATAATTATCAAGAAATATTCGCCCATCTTGTTCCAAATGGGACACCTACTCTTCTTATACCATTTATAGTTTTAATTGAAACCATTAGAAATTTAATCCGGCCTGGATCACTGGCTGTGCGACTTACAGCTAATATAATTGCTGGCCATCTCTTAATAAGATTATTAGGTAATAATATGTCTAATAGTATAACTATAGTTATGCCTATAATTATATTAGTCCAAATTTCACTTATAATATTTGAAGTAGCCGTATCTATAATTCAAGCTTATGTATTTTCTGTGTTAACAACACTTTATTCTAGTGAAGTAATACAT
>Trigonotylus_caelestialium
ATGATAACAAATTTATTCTCAACCTTTGATCCAGCAACAAGAATAAAAACATCAATAAATTGATTTAGAATAATAATTGGGTTAATTATATTGCCCCCTATATATTGAATTATTCCTAACCGAATTAATATAATCATTCAAAAACTTTATATAACACTATATAAGGAATTTAAAATATTAATAAGAGAAAAATCATCAGGAATATCACTAATAATTATTAGATTATTTATGATAATTATATTTAATAATCTTATAGGATTATTACCCTATATTTTTACTAGAAGAAGACATTTAAATTTTACTTTATCATTAGCACTTCCTATATGAGTTAGAATAATAATATTCGGATGAATTAACAAAACACAAGAAATACTTGCCCATATAATTCCAACAGGAACACCAGCTGCTCTAATACCATTTATAGTGATTATTGAAACTATTAGAAATCTTATTCGACCAGGGTCCCTGGCCGTACGATTGACAGCAAATATAATTGCCGGACATTTATTAATAAGATTATTAGGAAATAATATAACAGAAGCAAACCAATTAATTATACCTATAATCATTTTAGTACAAACTATTTTAATGATTTTTGAAACTGCAGTATCGATAATTCAAGCATATGTATTTTCAGTGTTAAATACATTATATTCTAGAGAAGTTTAT---
