# Supplementary material for: Comparative mitogenomic analysis of mirid bugs (Hemiptera: Miridae) and evaluation of potential DNA barcoding markers
Source: PeerJ. 2017 Aug 3;5:e3661. doi: 10.7717/peerj.3661 (PMC5545108; doi:10.7717/peerj.3661)
Supplement: Data S1 — Alignment of protein-coding genes, rRNA genes and tRNAs used in this study. [file peerj-05-3661-s012.zip › Raw data-Alignment of protein-coding genes, rRNA genes and tRNAs used in this study/atp8.fas]

>Adelphocoris_fasciaticollis
ATACCTCAAATATCACCTATATGATGAACAACATTATTCTTAATATTCATTACAATATATATATGTTACGTAATTATCATATACTTTTTCATTTCATATAAA---AAAAAAAATGAAATGAAAAAAAAAATAATTATTTATAAAATAAACTGAAAATGA
>Adelphocoris_fasciaticollis_Yuan
ATACCTCAAATATCACCTATATGATGAACAACATTATTCTTAATATTCATTACAATATATATATGTTACGTAATTATCATATACTTTTTCATTTCATATAAA---AAAAAAAATGAAATGAAAAAAAAAATAATTATTTATAAAATAAACTGAAAATGA
>Adelphocoris_lineolatus
ATACCTCAAATATCGCCCATATGATGAACAACATTATTCTTAATATTCATTACAATATATATATGTTATGTAATTATCATATACTTTTTCATTTCATATAAA---AAAAAAAATGAAATGAAAAAAAAAATAATTATTTATAAAATAAACTGAAAATGA
>Adelphocoris_lineolatus_Yuan
ATACCTCAAATATCGCCCATATGATGAACAACATTATTCTTAATATTCATTACAATATATATATGTTATGTAATTATCATATACTTTTTCATTTCATATAAA---AAAAAAAATGAAATGAAAAAAAAAATAATTATTTATAAAATAAACTGAAAATGA
>Adelphocoris_nigritylus
ATACCTCAAATATCACCCATATGATGAACAACATTATTCTTAATATTCATTACAATATATATATGTTACGTAATTATCATATACTTTTTCATTTCATATAAA---AAAAAAAATGAAATGAAAAAAAAAATAATTATTTATAAAATAAACTGAAAATGA
>Adelphocoris_suturalis
ATACCTCAAATATCACCCATATGATGAACAACATTATTTTTAATATTCATTACAATATATATATGTTACGTAATTATCATATACTTTTTCATTTCATATAAA---AAAAAAAATGAAATGAAAAAAAAAATAATTATTTATAAAATAAACTGAAAATGA
>Adelphocoris_suturalis_Yuan
ATACCTCAAATATCGCCCATATGATGAACAACATTATTCTTAATATTCATTACAATATATATATGTTACGTAATTATCATATACTTTTTCATTTCATATAAA---AAAAAAAATGAAATGAAAAAAAAAATAATTATTTATAAAATAAACTGAAAATGA
>Apolygus_lucorum
ATACCACAAATAGCACCAATCTGATGAACAATATTATTTATAACATTTATTATAGCATATATATTATATATAATTATTATATATTTTTTTATTACTTATAAA---ATTGAGGTAAATAAAAATACTGTTAAAAAAATAAAAAACATGAACTGAACATGA
>Apolygus_lucorum_Yuan
ATACCACAAATAGCGCCAATCTGATGAACAATATTATTTATAACATTTATTATAGCATATATATTATATATAATTATTATATATTTTTTTATTACTTATAAA---ATTGAGGTAAATAAAAATACTGTTAAAAAAATAAAAAACATGAACTGAACATGA
>Corizus_tetraspilus
ATACCACAAATATCCCCTTTATGATGAGAACTTCTATATATCATATTTATTTTATTATTTATAATTATAATAATTATTATCTATTATAATAAAAATTATAAA---TATAAAAATAACATTATTAGTAAGAAAATTAAT---CAATTAAACTGAAAATGA
>Eurydema_gebleri
TTGCCACAAATAGCTCCTTTATGATGAGAAATTCTCTTTATCACATTTATAATTACGTTTATAATATTTAATATTATAATTTATTTTAATTCAGGAAAAAGC---ATCAATAAAAAAAACAAAATAAGCAAAAAATCTTCCCAATTAAATTGAGCATGA
>Lygus_Hesperus
ATTCCACAAATATCCCCAATCTGATGAACAACATTATTTATAATATTTATTATATCTTACATATTATATATAATCATTATATATTTTTTTATCATTTGTAATTTGTCAAAAAATGATAAAAAAACAAATAAAAATATTAAAAATATAAATTGAATATGA
>Lygus_lineolaris
ATTCCACAAATATCCCCAATCTGATGAACAACATTATTCATAATATTTATTATATCTTATATATCATATATAATCATTATATATTTTTTTATCATTTGTAATTTGTCAAAAAATGATAAAAAAACAAATAAAAACATTAAAAATATAAATTGAATATGA
>Lygus_pratenszs
ATTCCACAAATATCCCCAATCTGATGAACAACATTATTTATAATATTTATTATGTCTTACATATTATATATAATCATTATATATTTTTTTATCATTTGTAATTTGTCAAAAAATGATAACAAAACAAATAAAAATATTAAAAATATAAATTGAATATGA
>Lygus_rugulipennis
ATTCCACAAATATCCCCAATCTGATGAACAACATTATTCATAATATTTATTATATCTTATATATTATATATAATCATTATATATTTTTTTATCATTTGTAATTTGTCAAAAAATGATAAAAAAAAAAATAAAAATATTAAAAATATAAATTGAATATGA
>Nesidiocoris_tenuis
ATACCACAAATATCACCAATTTGATGATCAACATTGTTCATAATATTCCTAATTATATATATAATTTTGATAGTAAACATTTATTTTTTTAAAAAAAATAAA---AAAAAAATAAATGGAAAGAAAAATAACTTTAATAAAAATATAAGCTGAAAATGA
>Trigonotylus_caelestialium
ATTCCTCAAATAGCACCTATATGATGAACTACATTATTTATATTATTTATTATTACCTATATTATGAATATAATTTTAATATATTTTTATACAGAATATTTT---ATCACAAAAACCTCGACAAAGAAAATTTCTAATAAAAATATTACCTGAAAATGA
