# Supplementary material for: Comparative mitogenomic analysis of mirid bugs (Hemiptera: Miridae) and evaluation of potential DNA barcoding markers
Source: PeerJ. 2017 Aug 3;5:e3661. doi: 10.7717/peerj.3661 (PMC5545108; doi:10.7717/peerj.3661)
Supplement: Data S1 — Alignment of protein-coding genes, rRNA genes and tRNAs used in this study. [file peerj-05-3661-s012.zip › Raw data-Alignment of protein-coding genes, rRNA genes and tRNAs used in this study/cob.fas]

>Adelphocoris_fasciaticollis
ATGAATAAACCCATACGAAAAAAACACCCTTTAATTAAAATTATTAATAATTCATTAATTGATTTACCCAGACCAAGAAGAATTTCATTATGATGAAACTTTGGGTCACTTATTGGATTATCATTAATAATCCAAATTATAACAGGATTATTCTTAGCCATACACTATACTCCTAATATTGAAATAGCATTTTCAAGAGTAATACATATTTGTCGAGACGTTAATAATGGATGACTACTACGAAATATACATGCAAACGGAGCTTCAATATTCTTTATTTGTTTATATTTACATATTGGACGAGGAATATATTATAGATCTTATAAATTAATCATAACATGAATAGTAGGTGTAATTTTACTATTAATAGTAATAGCAACAGCATTCTTAGGGTATGTTTTACCATGAGGACAAATATCACTATGAGGAGCAACTGTAATTACTAATTTACTATCAGCTATTCCATATTTAGGAAATGATATAGTAAAATGACTATGAGGAGGATTTTCAGTTGATAATGCCACACTTAACCGATTTTTCACTTTACACTTTCTATTACCATTTATTATTTCTATACTAGTAATAATTCATTTATTATTTCTACATCAAACAGGATCAAATAACCCTTTAGGATTAAATAGAAATATAGACAAAATCCCATTCCACCCATATTTTAGAATCAAAGATTATATAGGTATAATAATTACATTATTCATATTTATTATATTAAATTTATTAAACCCCCAAATATTAGGAGACCCTGAAAACTTTATTCCCGCTAACCCATTAGTAACACCTGTCCATATTCAACCAGAATGATATTTCCTATTTGCATACGCTATCCTCCGATCAATTCCCAATAAGCTAGGAGGAGTTATTGCTATAATTATATCAATCATCATTATTATAATTTTACCATTCACTAATAAAAACAAATTCCAAAGAATAAGATTTTACCCATTAAACAAAATAATATTTTGATTAATATTTATTAATTTAATATTATTAACTTGAATTGGAGCACGACCCGCAGAAGAACCTTACATTATCACAGGACAAATATTAACAACAACATATTTTATATATTTTATCATCAACCCTATTATATTAAAATACTGAGATAGAAATATT---
>Adelphocoris_fasciaticollis_Yuan
ATGAATAAACCCATACGAAAAAAACACCCTTTAATTAAAATTATTAATAATTCATTAATTGATTTACCCAGACCAAGAAGAATTTCATTATGATGAAACTTTGGGTCACTTATTGGATTATCATTAATAATCCAAATTATAACAGGATTATTCTTAGCCATACACTATACTCCTAATATTGAAATAGCATTTTCAAGAGTAATACATATTTGTCGAGACGTTAATAATGGATGACTACTACGAAATATACATGCAAACGGAGCTTCAATATTCTTTATTTGTTTATATTTACATATTGGACGAGGAATATATTATAGATCTTATAAATTAATCATAACATGAATAGTAGGTGTAATTTTACTATTAATAGTAATAGCAACAGCATTCTTAGGGTATGTTTTACCATGAGGACAAATATCACTATGAGGGGCAACTGTAATTACTAATTTACTATCAGCTATTCCATATTTAGGAAATGATATAGTAAAATGACTATGAGGAGGATTTTCAGTTGATAATGCCACACTTAACCGATTTTTCACTTTACACTTTCTATTACCATTTATTATTTCTATACTAGTAATAATTCATTTATTATTTCTACATCAAACAGGATCAAATAACCCTTTAGGATTAAATAGAAATATAGACAAAATCCCATTCCACCCATATTTTAGAATCAAAGATTATATAGGTATAATAATTACATTATTCATATTTATTATATTAAATTTATTAAACCCTCAAATATTAGGAGACCCTGAAAACTTTATTCCCGCTAACCCATTAGTAACACCTGTCCATATTCAACCAGAATGATATTTCCTATTTGCATACGCTATCCTCCGATCAATTCCCAATAAGCTAGGAGGAGTTATTGCTATAATTATATCAATCATCATTATTATAATTTTACCATTCACTAATAAAAACAAATTCCAAAGAATAAGATTTTACCCATTAAACAAAATAATATTTTGATTAATATTTATTAATTTAATATTATTAACTTGAATTGGAGCACGACCCGCAGAAGAACCTTACATTATCACAGGACAAATATTAACAACAACATATTTTATATATTTTATCATCAACCCTATTATATTAAAATACTGAGATAGAAATATT---
>Adelphocoris_lineolatus
ATGAATAAACCTATACGAAAAAAACACCCCTTAATTAAAATTATCAATAATTCATTAATTGATTTACCCAGACCAAGAAGGATTTCATTATGATGAAACTTTGGGTCACTTATTGGGTTATCATTAATAATCCAAATTATAACAGGACTATTCTTAGCCATACATTATACCCCCAATATTGAAATAGCATTCTCAAGAGTAATACATATTTGTCGAGACGTTAATAATGGATGATTACTACGAAATATACATGCAAACGGGGCTTCAATATTCTTTATTTGTTTATATTTACATATTGGACGAGGTATATATTATAGATCTTATAAATTAATCATAACATGAATAGTAGGTGTAATTTTACTATTGATAGTAATAGCAACAGCATTCTTAGGGTATGTTTTACCATGAGGACAAATATCACTATGAGGAGCAACTGTAATTACTAATTTACTATCAGCTATTCCATATTTAGGAAATGATATAGTAAAATGACTATGAGGAGGATTTTCAGTTGATAATGCTACACTTAACCGATTTTTCACTTTACACTTTCTATTACCATTTGTTATTTCTATATTAGTAATAATCCATTTATTATTTCTACACCAAACAGGATCAAATAACCCTTTAGGATTAAATAGAAATATAGACAAAATCCCATTCCACCCATATTTTAGAATCAAAGATTATATAGGTATAATAATCACATTATTCATATTTATTATATTAAATTTATTAAACCCCCAAATATTAGGAGATCCTGAAAACTTTATTCCCGCTAACCCATTAGTAACGCCTGTTCATATTCAACCAGAATGATATTTTCTATTTGCATACGCTATCCTCCGATCAATCCCCAATAAACTAGGGGGAGTTATTGCTATAATTATATCAATCATTATTGTTATAATTTTGCCATTCACTAATAAAAACAAATTCCAAAGCATAAGATTTTACCCACTAAACAAAATAATATTTTGATTAATATTTATTAATTTAATCCTATTAACTTGAATTGGAGCACGACCCGCAGAAGAACCTTACATTATCACAGGACAAATATTAACAACAACATATTTTATATATTTTATCATCAACCCTATTATATTAAAATACTGAGATAGAAATATT---
>Adelphocoris_lineolatus_Yuan
ATGAATAAACCTATACGAAAAAAACACCCCTTAATTAAAATTATCAATAATTCATTAATTGATTTACCCAGACCAAGAAGGATTTCATTATGATGAAACTTTGGGTCACTTATTGGGTTATCATTAATAATCCAAATTATAACAGGACTATTCTTAGCCATACATTATACCCCCAATATTGAAATAGCATTCTCAAGAGTAATACATATTTGTCGAGACGTTAATAATGGATGATTACTACGAAATATACATGCAAACGGGGCTTCAATATTCTTTATTTGTTTATATTTACATATTGGACGAGGTATATATTATAGATCTTATAAATTAATCATAACATGAATAGTAGGTGTAATTTTACTATTGATAGTAATAGCAACAGCATTCTTAGGGTATGTTTTACCATGAGGACAAATATCACTATGAGGAGCAACTGTAATTACTAATTTACTATCAGCTATTCCATATTTAGGAAATGATATAGTAAAATGACTATGAGGAGGATTTTCAGTTGATAATGCTACACTTAACCGATTTTTCACTTTACACTTTCTATTACCATTTGTTATTTCTATATTAGTAATAATCCATTTATTATTTCTACACCAAACAGGATCAAATAACCCTTTAGGATTAAATAGAAATATAGACAAAATCCCATTCCACCCATATTTTAGAATCAAAGATTATATAGGTATAATAATCACATTATTCATATTTATTATATTAAATTTATTAAACCCCCAAATATTAGGAGATCCTGAAAACTTTATTCCCGCTAACCCATTAGTAACGCCTGTTCATATTCAACCAGAATGATATTTTCTATTTGCATACGCTATCCTCCGATCAATCCCCAATAAACTAGGGGGAGTTATTGCTATAATTATATCAATCATTATTATTATAATTTTGCCATTCACTAATAAAAACAAATTCCAAAGCATAAGATTTTACCCACTAAACAAAATAATATTTTGATTAATATTTATTAATTTAATCCTATTAACTTGAATTGGAGCACGACCCGCAGAAGAACCTTACATTATCACAGGACAAATATTAACAACAACATATTTTATATATTTTATCATCAACCCTATTATATTAAAATACTGAGATAGAAATATT---
>Adelphocoris_nigritylus
ATGAATAAACCCATACGAAAAAAACACCCATTAATTAAAATTATTAATAATTCATTAATTGATTTACCCAGACCAAGAAGGATTTCATTATGATGAAACTTTGGATCACTTATTGGACTATCATTAATAATCCAAATTATAACAGGACTATTCTTAGCTATACATTATACTCCTAATATTGAAATAGCATTCTCAAGAGTAATACATATTTGTCGAGACGTTAATAATGGATGATTACTACGAAATATACATGCAAACGGAGCTTCAATATTCTTTATTTGTTTATATTTACATATTGGACGAGGAATATATTATAGATCTTATAAATTAATCATAACATGAATAGTAGGTGTAATTTTACTATTAATAGTTATAGCAACAGCATTCTTAGGGTATGTTTTACCATGAGGACAAATATCACTATGAGGAGCAACTGTAATTACTAATTTACTATCAGCTATTCCATATTTAGGAAATGATATAGTAAAATGACTATGAGGAGGATTTTCAGTTGATAATGCTACACTTAACCGATTTTTCACTTTACACTTTCTATTACCATTTATTATTTCTATATTAGTAATAATCCATTTATTATTTCTACATCAAACAGGATCAAATAACCCTTTAGGATTAAATAGAAATTTAGACAAAATCCCATTCCATCCATATTTTAGAATCAAAGATTATATAGGTATAATAATCACATTATTCATATTTATTATATTAAATTTATTAAACCCCCAAATATTAGGAGACCCTGAAAACTTTATTCCCGCTAATCCATTAGTAACCCCTGTCCATATTCAACCAGAATGATATTTCCTATTTGCATACGCTATCCTCCGATCAATTCCCAATAAACTAGGAGGAGTTATTGCTATAATTATATCAATCATCATTATTATAATTTTACCATTCACTAATAAAAACAAATTCCAAAGCATAAGATTTTATCCATTAAACAAAATAATATTTTGATTAATATTTATTAATTTAATCTTATTAACCTGAATTGGAGCACGACCCGCAGAAGAACCTTACATTATCACAGGACAAATATTAACAACAACATATTTTATATATTTTATCATCAACCCTATTATATTAAAATACTGAGATAGAAATATT---
>Adelphocoris_suturalis
ATGAATAAACCCATACGAAAAAAACACCCCTTAATTAAAATTATTAATAATTCATTAATTGATTTACCCAGACCAAGAAGGATTTCATTATGATGAAACTTTGGTTCACTTATTGGACTATCATTAATAATCCAAATTATAACAGGACTATTCTTAGCCATACATTATACTCCTAATATTGAAATAGCATTCTCAAGAGTAATACATATTTGTCGAGACGTTAATAATGGATGATTACTACGAAATATACATGCAAACGGGGCTTCAATATTCTTTATTTGTTTATATTTACATATTGGACGAGGAATATATTATAGATCTTATAAATTAATCATAACATGAATAGTAGGTGTAATTTTACTATTAATAGTAATAGCAACAGCATTCTTAGGGTATGTTTTACCATGAGGACAAATATCACTATGAGGAGCAACTGTAATTACTAATTTACTATCAGCTATTCCATATTTAGGAAATGATATAGTAAAATGACTATGAGGAGGATTTTCAGTTGATAATGCTACACTTAACCGATTTTTCACTTTACACTTTCTATTACCATTTATTATTTCTATATTAGTAATAATCCATTTATTATTTCTACATCAAACAGGATCAAATAACCCTTTAGGATTAAATAGAAATATAGACAAAATCCCATTCCACCCATATTTTAGAATTAAAGATTATATAGGTATAATAATCACATTATTCATATTTATTATATTAAATTTATTAAACCCCCAAATATTAGGAGACCCTGAAAACTTTATTCCCGCTAATCCATTAGTAACACCTGTCCATATTCAACCAGAATGATATTTCCTATTTGCATACGCTATCCTCCGATCAATTCCCAATAAATTAGGAGGAGTTATTGCTATAATTATATCAATCATCATTATTACAATTTTACCATTCACTAATAAAAACAAATTCCAAAGCATAAGATTTTATCCATTAAACAAAATAATATTTTGATTAATATTTATTAATTTAATCTTATTAACTTGAATTGGAGCACGACCCGCAGAAGAACCTTATATTATCACAGGACAAATATTAACAACAACATATTTTATATATTTTATCATCAACCCTATCATATTAAAATACTGAGATAGAAATATT---
>Adelphocoris_suturalis_Yuan
ATGAATAAACCCATACGAAAAAAACACCCCTTAATTAAAATTATTAATAATTCATTAATTGATTTACCCAGACCAAGAAGAATTTCATTATGATGAAACTTTGGTTCACTTATTGGACTATCATTAATAATCCAAATTATAACAGGACTATTCTTAGCCATACATTATACTCCTAATATTGAAATAGCATTCTCAAGAGTAATACATATTTGTCGAGACGTTAATAATGGATGATTACTACGAAATATACATGCAAACGGGGCTTCAATATTCTTTATTTGTTTATATTTACATATTGGACGAGGAATATATTATAGATCTTATAAATTAATCATAACATGAATAGTAGGTGTAATTTTACTATTAATAGTAATAGCAACAGCATTCTTAGGGTATGTTTTACCATGAGGACAAATATCACTATGAGGAGCAACTGTAATTACTAATTTACTATCAGCTATTCCATATTTAGGAAATGATATAGTAAAATGACTATGAGGAGGATTTTCAGTTGATAATGCTACACTTAACCGATTTTTCACTTTACACTTTCTATTACCATTTATTATTTCTATATTAGTAATAATCCATTTATTATTCCTACATCAAACAGGATCAAATAACCCTTTAGGATTAAATAGAAATATAGACAAAATCCCATTCCACCCATATTTTAGAATCAAAGATTATATAGGTATAATAATCACATTATTCATATTTATTATATTAAATTTATTAAACCCCCAAATATTAGGAGACCCTGAAAACTTTATTCCCGCTAATCCATTAGTAACACCTGTCCATATTCAACCAGAATGATATTTCCTATTTGCATACGCTATCCTCCGATCAATTCCCAATAAATTAGGAGGAGTTATTGCTATAATTATATCAATCATCATTATTATAATTTTACCATTCACTAATAAAAACAAATTCCAAAGCATAAGATTTTACCCATTAAACAAAATAATATTTTGATTAATATTTATTAATTTAATCTTATTAACTTGAATTGGAGCACGACCCGCAGAAGAACCTTATATTATCACAGGACAAATATTAACAACAACATATTTTATATATTTTATCATCAACCCTATTATATTAAAATACTGAGATAGAAATATT---
>Apolygus_lucorum
ATGAATAAACCAATACGTAAAACACATCCCTTAATTAAAATTATAAATAATTCATTAATTGATCTTCCTAGACCTAGAAGAATTTCACTATGATGAAATTTTGGATCATTATTAGGATTATGTCTAATAATTCAGATTGTCACAGGACTATTTTTAGCTATACACTATACCCCAAATATTGAAATAGCATTCTCAAGAGTAATGCATATTTGTCGAGATGTAAATTATGGGTGACTATTACGAAATCTCCATGCTAATGGAGCTTCAATGTTTTTTATTTGTTTATACCTCCATGTAGGACGTGGGATTTATTATAGATCTTATAAGTTAATTTTAACATGAATAGTAGGAGTAATATTATTATTAGTAGTAATAGCAACAGCATTTTTAGGATATGTCTTACCATGAGGACAAATATCATTATGAGGTGCAACGGTAATTACTAATCTATTATCTGCATTACCTTATCTAGGTAATGATTTAGTAAAATGATTATGAGGTGGATTTTCAGTAGATAATGCCACCTTAAATCGATTCTTCACATTACATTTTTTAATACCATTTATTATTAGAGCAATAGTTATAATTCATTTATTATTTTTACACCAAACAGGATCAAATAACCCAATAGGATTAAATAGAAATTATGATAAAATTCCATTCCATCCATATTTTAGAATTAAGGATTATATAGGAATATTAATTACCATATATATATTTATTATACTAAATTTATGAGAGCCTCAATTACTAGGGGATCCAGAAAATTTTATCCCTGCAAATCCATTAGTGACCCCAGTGCATATTCAACCAGAATGATATTTTTTATTTGCTTATGCAATTCTTCGATCTATTCCTAATAAATTAGGAGGTGTAATTGCAATAATTGCTTCAATTGCAATTATTATAATTTTACCTTTTACGAATAAAAACAAATTCCAAAGAATGAATTTTTATCCATTAAACAAAATATTATTTTGAATTTTGGTAGTTAATTTACTATTATTAACGTGAATTGGAGCACGGCCAGCTGAAGAACCATATATTTTTACTGGGCAAATATTAACAATTACGTATTTTTTATACTTTATCATTAACCCTATTGTAATTAAATTCTGAGATAAAAATATT---
>Apolygus_lucorum_Yuan
ATGAATAAACCAATACGTAAAACACATCCCTTAATTAAAATTATAAATAATTCATTAATTGATCTTCCTAGACCTAGAAGAATTTCACTATGATGAAATTTTGGATCATTATTAGGATTATGTCTAATAATTCAGATTGTCACAGGACTATTTTTAGCTATACACTATACCCCAAATATTGAAATAGCATTCTCAAGAGTAATGCATATTTGTCGAGATGTAAATTATGGGTGACTATTACGAAATCTCCATGCTAATGGAGCTTCAATGTTTTTTATTTGTTTATACCTCCATGTAGGACGTGGGATTTATTATAGATCTTATAAGTTAATTTTAACATGAATAGTAGGAGTAATATTATTATTAGTAGTAATAGCAACAGCATTTTTAGGGTATGTCTTACCATGAGGACAAATATCATTATGAGGTGCAACGGTAATTACTAATCTATTATCTGCATTACCTTATCTAGGTAATGATTTAGTAAAATGATTATGAGGTGGATTTTCAGTAGATAATGCCACCTTAAATCGATTCTTCACATTACATTTTTTAATACCATTTATTATTAGAGCAATAGTTATAATTCATTTATTATTTTTACACCAAACAGGATCAAATAACCCAATAGGATTAAATAGAAATTATGATAAAATTCCATTCCATCCATATTTTAGAATTAAGGATTATATGGGAATATTAATTACCCTATATATATTTATTATACTAAATTTATGAGAGCCTCAATTACTAGGGGATCCAGAAAATTTTATCCCTGCAAATCCATTAGTGACCCCAGTGCATATTCAACCAGAATGATATTTTTTATTTGCTTATGCAATTCTTCGATCTATTCCTAATAAATTAGGAGGTGTAATTGCAATAATTGCTTCAATTGCAATTATTATAATTTTACCTTTTACGAATAAAAACAAATTCCAAAGAATGAATTTTTATCCATTAAACAAAATATTATTTTGAATTTTGGTAGTTAATTTACTATTATTAACGTGAATTGGAGCACGGCCAGCTGAAGAACCATATATTTTTACTGGGCAAATATTAACAATTACATATTTTTTATACTTTATCATTAACCCTATTGTAATTAAATTCTGAGATAAAAATATT---
>Corizus_tetraspilus
ATGAATAAACCAACACGAAAAATTCACCCCTTGTTTAAAATTATTAATAGATCATTAATTGACTTACCTACACCATCAAATATTTCATTATGATGAAACTTCGGATCACTTTTAGGAATATGTCTAATAATTCAAATAATTACAGGTATTTTCCTAGCCATACATTACACACCCAATGTAGAACTAGCCTTCGATAGAGTTATTCATATTTGTCGAGATGTAAACAACGGGTGATTAATTCGAAATACTCATGCAAATGGGGCATCATTATTTTTTATATGTCTATATTTACACGTAGGACGAGGAATATATTACGGGTCTTATAAATTAATCATAACATGAAACATAGGAGTTCTATTACTTTTAATAATTATAGGAACTGCTTTTCTAGGATATGTATTACCATGAGGACAAATATCACTATGAGGTGCTACAGTTATTACTAATCTACTATCAGCAGTACCTTATCTAGGAAATGATATTGTTAAATGATTATGAGGAGGATTTAGTGTAGACAACGCAACTCTGACACGTTTCTTTACCTTACACTTTATATTACCTTTCATTATTGCAGCCATAGTTATAATTCATTTATTATTTCTACACCAAACAGGAAGAAATAACCCATTAGGGTTAAATTCAAATTATGACAAAATCCCCTTTCATCCATACTTCTCAATCAAAGATTTAATAGGAATAATAATTATATTAACAATTTTTACATTAATCATCTTATTAGAACCTCGACTTCTAGGAGACCCAGAAAACCTTATCCCAGCAAATCCACTAGTCACACCTATTCATATTCAACCAGAATGATATTTCCTGTTTGCATATGCTATCCTACGTTCAGTACCTAACAAGCTGGGGGGAGTACTAGCAATAATCTCATCTATTCTAATTATTGTAATTTTACCATTAACTAATAAAATAAAATTCCAAACAATAAGATTTTACCCTTTAAACAAATTATTATTCTGAACACTAGTAACAACAATAATCTTATTAACATGAATTGGAGCACGACCTGCTGAAGAACCATATATCTTTACAGGACAATTATTAACAATCATATATTTTATATATTTCATCATCAATCCATTAACATTCAAACTATGAGATAAATTAAAT---
>Eurydema_gebleri
ATGAATAAACCTATACGAAAAACACACCCATTATTTAAAATTATTAATAGATCATTAATTGATTTACCTTCACCATCTCCTATTTCATTATGATGAAATTTCGGATCCCTACTAGGTATATGTTTAATAATTCAAATCATCAGAGGATTATTTTTAGCTATACATTATACTGCTAATATTGAATTAGCTTTCTCAAGAGTAGTCCATATCTGCCGTGATGTAAATAATGGATGATTAATACGATATACCCATGCCAATGGGGCTTCCTTATTTTTTATTTGTTTATATTTACATATTGGTCGAGGATTATATTATGGATCTTACAAATTACATATAACTTGATCTGTTGGAACCTTATTATTATTATTAATTATGGGTACAGCATTTTTAGGATATGTATTACCCTGAGGTCAAATATCTTTATGAGGTGCAACAGTAATCACTAATTTATTATCTGCCGTTCCTTACTTAGGAAAAACATTAGTTATATGACTATGAGGAGGATTTTCCGTAGATAATGCTACATTAACACGATTTTTCACCCTACATTTTCTTTTACCATTTATTATTGCAGCTATGGTTATTATCCACCTATTATTTCTACATCAAACAGGAAGTAATAATCCTCTAGGATTAAATTCTAATTATGATAAATCACCATTTCACCCTTACTTTTCTATTAAAGACTTAATAGGAATAATAATCACTTTATTTATATTTTCTTTATTAATTTTATTAGAACCTCGAACATTAGGAGATCCAGAAAATTTCATTCCAGCTAATCCTTTAGTTACCCCTGTACATATTCAACCAGAATGATACTTTTTATTTGCTTATGCAATTTTACGATCAATTCCTAATAAGTTAGGAGGGGTAATTGCAATATTAATATCAATCCTAATTATTCTTTTACCTATAATCATTAATAAAAGAAAATTTCAAGGAAATACATTTTATCCTATAAGAAAAAGTCTATTCTGATTTATAGTTACTATTATTATTTTATTAACATGAATTGGTGCACGACCAGCAGAAGAACCTTATATTTTTACAGGGCAAATCCTAACAGTATTATATTTTATATACTTCTTAATTAATCCTATTACAATAAAAATATGAGATAAACTATTAGAA
>Lygus_Hesperus
ATGAATAAACCTATACGAAAAACACATCCATTAATCAAAATTATAAATAATTCCCTAATTGATCTTCCTAGCCCAAGAAGAATTTCATTATGATGAAACTTTGGATCCCTATTAGGATTATGTTTAATAATCCAAATTTTAACAGGATTATTCTTAGCTATACATTATACACCAAATATTGAACTAGCATTCTCAAGAGTTATACACATTTGTCGAGATGTCAATTATGGGTGACTACTTCGAAATCTCCATGCTAATGGGGCATCAATATTCTTTATTTGTTTATATATACATGTAGGACGAGGCATATATTACTCATCTTATAAGTTAATTATAACATGAATAGTTGGAGTAATTTTATTATTAATAGTTATGGCAACGGCATTTTTAGGGTATGTATTACCATGAGGACAAATATCACTGTGAGGAGCCACAGTTATTACTAATTTATTATCTGCATTACCTTATTTAGGTAATGATTTAGTAAAATGATTATGAGGGGGATTTTCAGTGGATAATGCAACCCTAAACCGATTCTTTACCCTGCACTTTTTATTGCCATTTGTAATCGCTGCATTAGTGATAATTCACTTACTTTTCCTACACCAAACAGGATCTAATAACCCAATAGGATTGAATAGAAATTATGATAAAATCCCATTCCACCCATATTTTAGAATCAAGGATTATATAGGGATAATAATCACTCTATTTATATTTATTTTATTAAACTTATGAGAACCCCAAATATTGGGAGATCCAGAAAATTTTATCCCGGCCAACCCTTTAGTAACCCCAGTACACATTCAACCAGAATGATATTTCCTATTTGCATACGCAATTCTACGATCAATTCCTAATAAATTAGGAGGGGTTATTGCCATAATTGCATCAATTATTATTATTATAATTTTGCCCTTTACAAATAAAAACAAATTTCAAAGAATAAACTTTTACCCAATAAATAAAATATTATTTTGAATAATAGTGGTAAATTTATTACTATTAACATGAATTGGGGCACGACCCGCAGAAGAACCTTATATTTTTACAGGACAATTATTAACAATTAATTATTTCTCCTATTTTATAATTAACCCAATTTTACTTAAATTCTGAGATAAAAACATC---
>Lygus_lineolaris
ATGAATAAACCTATACGGAAAACACATCCATTAATCAAAATTATAAATAATTCTCTAATTGATCTTCCTAGCCCAAGAAGAATTTCATTATGATGAAACTTTGGATCACTATTAGGAATATGTTTAATAATCCAAATTTTAACAGGATTATTTCTAGCTATACACTATACACCAAATATTGAACTAGCATTCTCAAGAGTTATACACATTTGTCGAGATGTCAATTATGGATGACTACTTCGAATTCTCCATGCTAATGGGGCATCAATATTCTTTATTTGTTTATACATACATGTAGGACGAGGTATATATTATTCATCTTATAAATTGATTATAACATGAATAGTTGGAGTAATTTTATTATTAATAATTATAGCAACAGCATTTTTAGGATATGTATTACCATGAGGACAAATATCATTGTGGGGAGCCACAGTCATTACTAATTTATTATCTGCATTACCTTATTTAGGTAATGATTTAGTAAAGTGATTATGGGGGGGATTTTCAGTAGATAACGCAACCCTAAACCGATTCTTTACCCTGCACTTTTTATTGCCATTTGTAATCGCTGCATTAGTAATAATTCACTTACTTTTCCTACACCAAACAGGATCTAATAACCCAATAGGATTGAATAGAAATTATGATAAAATTCCATTCCATCCATATTTTAGAATCAAGGATTATATAGGGATAATAATCACTCTATTTATATTTATTTTATTAAACTTATGAGAACCCCAAATGCTAGGAGATCCAGAAAATTTTATCCCAGCCAACCCTTTAGTAACCCCAGTGCACATTCAACCAGAATGATATTTTCTATTTGCATATGCAATTCTACGATCAATCCCTAATAAATTAGGGGGAGTTATTGCCATAATTGCATCAATT---ATTATTATAATTTTACCCTTCACAAACAAGAACAAATTTCAAAGAATAAATTTTTACCCAATAAATAAAATATTATTTTGAATAATAGTGATAAATTTGTTATTATTAACATGAATTGGAGCACGGCCCGCAGAAGAACCTTATATTTTTACAGGACAATTATTAACAATTACTTATTTCTCCTATTTTATAATTAACCCGATTTTATTTAAATTCTGAGATAAAAATATT---
>Lygus_pratenszs
ATGAATAAACCTATACGAAAAACACATCCATTAATCAAAATTATAAATAACTCCCTAATTGATCTTCCTAGCCCAAGAAGAATTTCATTATGATGAAACTTTGGGTCACTATTAGGAATATGTTTAATAATCCAAATTTTAACAGGATTATTTTTAGCTATGCATTATACACCAAATATTGAACTAGCATTCTCAAGAGTTATACACATTTGTCGAGATGTCAATTATGGGTGACTACTTCGAAATCTCCATGCTAATGGGGCATCAATATTCTTTATTTGTTTATATATACATGTAGGACGAGGCATATATTATTCATCTTATAAGTTAATTATAACATGAATAGTTGGAGTAATTTTATTATTAATAGTTATAGCAACGGCATTTTTAGGATATGTATTACCATGAGGACAAATATCACTGTGGGGAGCCACAGTTATTACTAATTTATTATCTGCATTACCTTATTTAGGTAATGATTTAGTAAAATGATTATGGGGAGGATTTTCAGTGGATAATGCAACCCTGAACCGATTCTTTACCCTGCACTTTTTATTGCCATTTGTAATCGCTGCATTAGTGATAATTCACTTACTTTTCCTACACCAAACAGGATCTAATAACCCAATAGGATTGAATAGAAATTATGATAAAATCCCATTCCACCCATATTTTAGAATCAAGGATTATATAGGGATAATAATCACTCTATTTATATTTATTTTATTAAACTTATGAGAACCTCAAATATTAGGAGATCCAGAAAATTTTATCCCAGTCAATCCTTTAGTAACCCCAGTACACATTCAACCAGAATGATATTTCCTATTTGCATACGCAATTCTACGATCAATTCATAATAAATTAGGAGGAGTTATTGCCATAATTGCATCGATTATTATTATTATAATTTTACCCTTCACAAATAAAAACAAATTTCAAAGAATAAATTTTTACCCAATAAATAAAATATTATTTTGAATAATAGTGATAAATTTATTACTATTAACATGAATTGGAGCACGACCCGCAGAAGAACCTTATATTTTTACAGGACAATTATTAACAATTACTTATTTCTCCTATTTTATAATTAACCCAATTTTACTTAAATTCTGAGATAAAAACATT---
>Lygus_rugulipennis
ATGAATAAACCTATACGAAAAACACACCCATTAATCAAAATTATAAATAATTCCCTAATTGATCTCCCTAGACCAAGAAGAATTTCATTATGATGAAATTTTGGATCCCTATTAGGGATATGTTTAATGATCCAAATTTTGACAGGATTATTTTTAGCAATACATTATACACCAAATATTGAACTAGCATTCTCAAGAGTTATGCACATTTGTCGAGATGTTAATTATGGATGACTACTTCGGAATCTCCATGCTAATGGAGCATCAATATTCTTTATTTGCTTATATATACATGTAGGACGAGGTATATATTATTCATCCTATAAATTAATTATGACATGAATAGTTGGAGTAATTTTATTATTAATAGTTATAGCAACAGCATTTTTAGGCTATGTACTACCATGAGGACAAATATCACTATGAGGAGCCACAGTGATTACTAATTTATTATCTGCACTACCTTATTTAGGAAATGATTTAGTAAAATGATTATGGGGAGGATTCTCAGTAGATAATGCAACCCTAAATCGATTCTTCACCTTACACTTCCTATTACCATTTGTAATCGCTGCATTAGTAATAATTCACTTACTTTTCCTACACCAAACAGGGTCTAATAACCCAATGGGATTAAATAGAAATTATGATAAAATCCCGTTTCATCCATATTTTAGAATCAAGGATTATATAGGGATAATAATCACCCTATTTATGTTTATTTTATTAAATTTATGAGAGCCTCAAATGCTAGGAGATCCAGAAAATTTTATCCCGGCTAACCCTCTAGTAACCCCAGTACACATTCAACCAGAATGATATTTCCTATTTGCATATGCAATCTTGCGATCAATCCCTAACAAATTAGGAGGAGTTATTGCCATGATTGCATCAATTATTATTATTATAATTTTACCCTTTACAAACAAAAACAAATTCCAAAGAATGAATTTTTACCCAATAAATAAAATATTATTTTGGGCAATAGTGATAAATTTACTATTATTAACATGAATTGGAGCACGACCCGCAGAAGAACCCTATATTTTCACAGGACAATTATTAACAATTACTTATTTCTCCTATTTCATAATCAACCCAATCTTACTTAAATTCTGAGATAAAAACATT---
>Nesidiocoris_tenuis
ATGAATAAACCTTTTCGAAAAAACCACCCCTTGATCAAGATTATAAATGGATCTCTAATTGATTTACCAACTCCTAGAAATATTTCTCTATGATGAAATTTTGGATCATTATTAGGAATATGTCTAATAATTCAAATTGTTACAGGGTTATTTCTAGCTATACATTATACAGCCAATATTGAATTAGCATTTAATAGTGTAATACACATTTGTCGAGATGTAAATAATGGATGATTACTTCGAAACTTACACGCCAATGGAGCTTCATTATTTTTTGTGTGTTTATATATGCATGTGGGTCGTGGTATTTACTATAACTCTCATAAACTAATCACAACATGAACAATTGGGGTAATTTTATTACTATTAGTTATGGCAACAGCATTCCTAGGGTATGTTCTTCCATGAGGACAAATATCATTGTGGGGGGCCACAGTAATTACCAATCTACTATCAGCAATCCCATATTTAGGAACAGAACTAGTCAAGTGATTATGAGGGGGGTTCTCAGTAGACAATGCCACACTAACACGATTTTTCTCATTACACTTTCTTATGCCATTTGTGGTAGCTATAATAGTAATTTTACACTTACTTTTCCTGCATCAAACAGGGTCAAATAATCCACTTGGTGTGAATAGAAATATAGATAAAATTCCATTCCACCCGTATTTTACAATTAAAGACTACATGGGGATAATAATTACTATATTTATATATATATTAATTAATTTATGAGAACCTCAAAGACTGGGAGACCCAGAAAACTTTATTCCTGCTAATCCTTTAGTGACCCCTGTCCATATTCAACCAGAATGATATTTCTTATTTGCATATGCTATCTTACGATCTATTCCTAATAAACTAGGAGGGGTAATTGCAATATTTGCGTCAATCACTATCATTCTTATTTTACCTTTTACTAACAAAAACAAGTTCCAAAGAATAGGGTTTTACCCTATAAACAAAATATTATTTTGAATATTAGTCAATATTTTAATTATACTAACCTGAATTGGAGCACGACCGGCAGAAGAGCCATATGTCTTAATCGGACAAATCCTAACAATTATGTATTTTAGATATTTTATAATAAATCCTATCTTGATAAAAATCTGAGATAAAAATCTA---
>Trigonotylus_caelestialium
ATGAATAAACCTATACGAAAAACTCACCCATTAATCAAAATTATTAATAATTCATTGATTGATCTTCCTAGACCAAGAAGAATTTCATTATGATGAAATTTTGGGTCACTATTAGGCCTATGTTTAATAATTCAATTAATAACAGGAATTTTCCTTGCTATACACTATACACCAAATATTGAACTTGCATTCTCTAGAGTTATACATATCTGCCGAGATGTAAATTATGGGTGGTTAATTCGTAATATACATGCAAACGGGGCATCTATATTTTTTATATGCCTTTATTTACATGTGGGGCGAGGAATATATTATTCATCTTATAAATTAATTATAACATGAATAGTAGGTGTAATATTATTGCTGATTATTATGGCAACGGCTTTTTTAGGGTATGTACTACCATGAGGGCAAATATCATTATGAGGAGCCACAGTAATCACAAATTTATTATCAGCAGTTCCTTATTTAGGCACTGATCTAGTAACATGATTATGGGGAGGATTTTCAGTAGAAAATGCCACACTTAATCGATTCTTTGCCCTACATTTTTTATTACCATTTATCATTAGAGCTATAGTAATAATCCATTTATTATTTTTACATCAAACAGGGTCAAATAACCCTATAGGAATAAATAGTAATTATGATAAAATTCCCTTTCACCCTTACTTTAGAATCAAAGATTATATAGGGATAATAATTGCTCTTTATATATTTATTATATTAAATCTTTGGGAGCCTCAAATATTAGGAGACCCTGAAAACTTTATTCCTGCTAATCCATTAGTCACTCCCATTCATATCCAACCAGAATGATATTTCTTATTTGCATATGCAATCTTACGATCAATTCCTAATAAATTAGGAGGAGTAATTGCTATAGTTGCATCAATCATAATTATTATAGTATTACCTTTCACTAATAAAAATAAATTCCAAAGAATAAATTTTTACCCTATAAACAAAATTCTATTCTGAATATTGACAGTTAATTTAATTATATTAACATGAATTGGGGCTCGCCCAGCAGAAGAGCCATATATTTTAACTGGTCAGATACTAACTCTAACCTATTTTTCATATTTTATTATTAACCCAATTTTATATAAATTCTGAGATAAAAATATT---
