# Supplementary material for: Comparative mitogenomic analysis of mirid bugs (Hemiptera: Miridae) and evaluation of potential DNA barcoding markers
Source: PeerJ. 2017 Aug 3;5:e3661. doi: 10.7717/peerj.3661 (PMC5545108; doi:10.7717/peerj.3661)
Supplement: Data S1 — Alignment of protein-coding genes, rRNA genes and tRNAs used in this study. [file peerj-05-3661-s012.zip › Raw data-Alignment of protein-coding genes, rRNA genes and tRNAs used in this study/cox1-barcode.fas]

>Adelphocoris_fasciaticollis
CACTTTATATTTCATCTTAGGAATATGAGCAGGAATATTAGGAACATCATTAAGATGAATTATTCGAATCGAATTAGGAATACCAGGATCATTCATTGGAGATGACCAAACATATAATGTAGTAGTCACCGCACATGCATTTATCATAATCTTTTTTATAGTAATACCAATCATAATCGGAGGATTTGGAAATTGACTAGTACCTTTAATAATTGGAGCCCCTGATATAGCATTCCCACGAATGAATAATATAAGATTCTGATTACTACCCCCATCAATTACATTATTAATCATAAGAAGAATTGTAGAAAAAGGTGCAGGTACTGGATGAACAGTATATCCACCATTATCAGCAAATATCGCACATAATGGAGCATCAGTAGATTTAGCAATCTTCTCGCTCCATTTAGCAGGAGTATCATCAATTCTAGGAGCAGTAAATTTTATCTCAACCATTTTTAATATACGACCAGTAGGAATAACTGCTGAACGAATTCCATTATTCGTATGATCAGTAGGAATTACTGCTTTACTTCTATTATTATCATTACCTGTATTAGCAGGGGCAATCACAATATTATTAACTGATCGAAACTTCAATACATCTTTCTTCGACCCAGCAGGAGGGGGAGATCCAATTTTATATCAACATTTATTT
>Adelphocoris_fasciaticollis_Yuan
CACTTTATATTTCATCTTAGGAATATGAGCAGGAATATTAGGAACATCATTAAGATGAATTATTCGAATCGAATTAGGAATACCAGGATCATTCATTGGAGATGACCAAACATATAATGTAGTAGTCACCGCACATGCATTTATCATAATCTTTTTTATAGTAATACCAATCATAATCGGAGGATTTGGAAATTGACTAGTACCTTTAATAATTGGAGCCCCTGATATAGCATTCCCACGAATGAATAATATAAGATTCTGATTACTACCCCCATCAATTACATTATTAATCATAAGAAGAATTGTAGAAAAAGGTGCAGGTACTGGATGAACAGTATATCCACCATTATCAGCAAATATCGCACATAATGGAGCATCAGTAGATTTAGCAATCTTCTCGCTCCATTTAGCAGGAGTATCATCAATTCTAGGAGCAGTAAATTTTATCTCAACCATTTTTAATATACGACCAGTAGGAATAACTGCTGAACGAATTCCATTATTCGTATGATCAGTAGGAATTACTGCTTTACTTCTATTATTATCATTACCTGTATTAGCAGGGGCAATCACAATATTATTAACTGATCGAAACTTCAATACATCTTTCTTCGACCCAGCAGGAGGGGGAGATCCAATTTTATATCAACATTTATTT
>Adelphocoris_lineolatus
CACTTTATATTTCATCTTAGGAATATGAGCAGGAATATTAGGAACATCATTAAGATGAATTATTCGAATCGAATTAGGAATACCAGGGTCATTCATTGGAGATGATCAAACATATAATGTAGTAGTCACCGCACATGCATTTATCATAATCTTTTTTATAGTAATACCAATCATAATCGGAGGATTTGGAAATTGACTAGTACCTTTAATAATTGGAGCCCCTGATATAGCATTCCCACGAATAAATAATATAAGATTCTGATTATTACCCCCCTCAATTACATTATTAATCATAAGAAGAATTGTAGAAAAAGGTGCAGGTACTGGATGAACAGTATATCCACCATTATCAGCAAATATCGCACATAATGGGGCATCAGTAGATTTAGCAATCTTCTCACTCCATTTAGCAGGAGTATCATCAATTCTAGGAGCAGTAAATTTTATCTCAACAATTTTTAATATACGACCAGTAGGAATAACTGCTGAACGAATTCCATTATTCGTATGATCAGTAGGAATTACTGCTTTACTTCTATTATTATCATTACCTGTATTAGCAGGAGCAATCACAATATTATTAACTGACCGAAACTTCAACACATCTTTCTTCGACCCAGCAGGAGGAGGAGATCCAATTTTATATCAACATCTATTT
>Adelphocoris_lineolatus_Yuan
CACTTTATATTTCATCTTAGGAATATGAGCAGGAATATTAGGAACATCATTAAGATGAATTATTCGAATCGAATTAGGAATACCAGGGTCATTCATTGGAGATGATCAAACATATAATGTAGTAGTCACCGCACATGCATTTATCATAATCTTTTTTATAGTAATACCAATCATAATCGGAGGATTTGGAAATTGACTAGTACCTTTAATAATTGGAGCCCCTGATATAGCATTCCCACGAATAAATAATATAAGATTCTGATTATTACCCCCCTCAATTACATTATTAATCATAAGAAGAATTGTAGAAAAAGGTGCAGGTACTGGATGAACAGTATATCCACCATTATCAGCAAATATCGCACATAATGGGGCATCAGTAGATTTAGCAATCTTCTCACTCCATTTAGCAGGAGTATCATCAATTCTAGGAGCAGTAAATTTTATCTCAACAATTTTTAATATACGACCAGTAGGAATAACTGCTGAACGAATTCCATTATTCGTATGATCAGTAGGAATTACTGCTTTACTTCTATTATTATCATTACCTGTATTAGCAGGAGCAATCACAATATTATTAACTGACCGAAACTTCAACACATCTTTCTTCGACCCAGCAGGAGGAGGAGATCCAATTTTATATCAACATCTATTT
>Adelphocoris_nigritylus
CACTTTATATTTCATCTTAGGAATATGAGCAGGAATATTAGGAACATCATTAAGATGAATTATTCGAATCGAATTAGGAATACCAGGATCATTCATTGGGGATGACCAAACATATAATGTAGTAGTCACCGCACATGCATTTATCATAATCTTTTTTATAGTAATACCAATCATAATTGGAGGATTTGGAAATTGACTAGTACCTTTAATAATTGGAGCCCCTGATATAGCATTCCCACGAATAAATAATATAAGATTCTGATTACTACCCCCATCAATTACATTATTAATAATAAGAAGAATTGTAGAAAAAGGTGCAGGTACTGGATGAACAGTATACCCACCATTATCAGCAAATATTGCACATAATGGAGCATCAGTAGATTTAGCAATCTTCTCACTCCATTTAGCAGGAGTATCATCAATTCTAGGAGCAGTAAATTTTATCTCAACCATTTTTAATATACGACCAGTAGGAATAACTGCTGAACGAATTCCATTATTTGTATGATCAGTAGGAATCACTGCTTTACTTCTATTATTATCATTACCTGTATTAGCAGGTGCAATCACAATATTATTAACTGACCGAAACTTCAATACATCTTTTTTCGACCCAGCAGGAGGAGGGGATCCAATTTTATATCAACATTTATTT
>Adelphocoris_suturalis
CACTTTATATTTCATCTTAGGAATATGAGCAGGAATATTAGGAACATCATTAAGATGAATTATTCGAATCGAATTAGGAATACCAGGATCATTCATTGGAGATGATCAAACATATAATGTAGTAGTCACCGCACATGCATTTATCATAATCTTTTTTATAGTAATACCAATCATAATTGGAGGATTTGGAAATTGACTAGTACCTTTAATAATTGGAGCCCCTGATATAGCATTCCCACGAATAAATAATATAAGATTTTGATTATTACCTCCATCAATTACATTGTTAATAATAAGAAGAATTGTAGAAAAAGGTGCAGGCACTGGATGAACAGTATACCCGCCATTATCAGCAAATATTGCACATAATGGGGCATCAGTAGACTTAGCAATCTTCTCACTCCATTTAGCAGGAGTATCATCAATTCTAGGAGCAGTAAATTTTATCTCAACCATTTTTAATATACGACCAGTAGGAATAACTGCTGAACGAATTCCATTATTTGTATGATCAGTAGGAATCACTGCTTTACTTCTATTATTATCATTACCTGTATTAGCAGGGGCAATCACAATATTATTAACTGACCGAAACTTCAATACATCTTTTTTCGACCCAGCAGGAGGAGGGGATCCAATTTTATATCAACATCTATTT
>Adelphocoris_suturalis_Yuan
CACTTTATATTTCATCTTAGGAATATGAGCAGGAATATTAGGAACATCATTAAGATGAATTATTCGAATCGAATTAGGAATACCAGGATCATTCATTGGAGATGATCAAACATATAATGTAGTAGTCACCGCACATGCATTTATCATAATCTTTTTTATAGTAATACCAATCATAATTGGAGGATTTGGAAATTGACTAGTACCTTTAATAATTGGAGCCCCTGATATAGCATTCCCACGAATAAATAATATAAGATTCTGATTATTACCCCCATCAATTACATTGTTAATAATAAGAAGAATTGTAGAAAAAGGTGCAGGCACTGGATGAACAGTATACCCACCATTATCAGCAAATATTGCACATAATGGAGCATCAGTAGACTTAGCAATCTTCTCACTCCATTTAGCAGGAGTATCATCAATTCTAGGAGCAGTAAATTTTATCTCAACCATTTTTAATATACGACCAGTAGGAATAACTGCTGAACGAATTCCATTATTTGTATGATCAGTAGGAATCACTGCTTTACTTCTATTATTATCATTACCTGTATTAGCAGGGGCAATCACAATATTATTAACTGACCGAAACTTCAATACATCTTTCTTCGACCCAGCAGGAGGGGGGGATCCAATTTTATATCAACATCTATTT
>Apolygus_lucorum
CACCCTATATTTCATCTTTGGAATATGGGCAGGAATATTAGGATCATCATTAAGATGAATTATTCGAATTGAATTAGGAATACCAGGATCATTTATTGGAGATGATCAAACTTATAATGTAGTAGTAACAGCACATGCTTTTATTATAATTTTCTTTATAGTTATACCAATTATAATTGGAGGGTTTGGAAATTGACTAGTACCATTAATAATTGGAGCCCCAGATATAGCCTTCCCTCGAATAAATAATATAAGATTTTGATTACTACCCCCATCAATTACATTATTAATTATAAGAAGAATTGTTGAAAATGGGGCAGGGACAGGATGAACTGTATACCCCCCACTCTCTGCAAATATCTCACATAATGGGGCATCTGTAGATTTAGCAATTTTTTCTTTACATTTAGCAGGAGTTTCCTCAATTTTAGGAGCTGTAAACTTCATTTCAACAATCATTAATATACGACCAGAAGGGATAACAGCAGAACGAATCCCATTATTTGTATGATCAGTAGGAATTACTGCCCTACTGTTATTATTATCACTTCCAGTATTAGCTGGGGCTATTACTATATTATTAACAGATCGAAACTTTAATACATCATTCTTTGACCCGGCAGGAGGGGGAGATCCTATTCTATATCAACATTTATTT
>Apolygus_lucorum_Yuan
CACCCTATATTTCATCTTTGGAATATGGGCAGGAATATTAGGATCATCATTAAGATGAATTATTCGAATTGAATTAGGAATACCAGGATCATTTATTGGAGATGATCAAACTTATAATGTAGTAGTAACAGCACATGCTTTTATTATAATTTTCTTTATAGTTATACCAATTATAATTGGAGGGTTTGGAAATTGACTAGTACCATTAATAATTGGAGCCCCAGATATGGCCTTCCCTCGAATAAATAATATAAGATTTTGATTACTACCCCCATCAATTACATTATTAATTATAAGAAGAATTGTTGAAAATGGGGCAGGGACAGGATGAACTGTATACCCCCCACTCTCTGCAAATATCTCACATAATGGGGCATCTGTAGATTTAGCAATTTTTTCTTTACATTTAGCAGGAGTTTCCTCAATTTTAGGAGCTGTAAACTTCATTTCAACAATCATTAATATACGACCAGAAGGGATAACAGCAGAACGAATCCCATTATTTGTATGATCAGTAGGAATTACTGCCCTACTGTTATTATTATCACTTCCAGTATTAGCTGGGGCTATTACTATATTATTAACAGATCGAAACTTTAATACATCATTCTTTGACCCGGCAGGAGGGGGAGATCCTATTCTATATCAACATTTATTT
>Corizus_tetraspilus
AACATTATATTTTATTTTTGGGATATGATCTGGAATAGTAGGATCATCGCTAAGATGAATTATTCGAATTGAACTAGGACAACCTGGGTCATTCATTGGGGAGGATCAAATTTATAACGTAATTGTAACAGCACATGCTTTTATTATAATTTTTTTTATAGTTATACCAATTATAATTGGTGGGTTTGGGAATTGGGTTGTACCATTAATAATTGGAGCTCCTGACATAGCATTTCCCCGAATAAATAATATAAGTTTTTGGCTATTACCCCCATCATTAACACTATTATTAACTAGAAGCATAGTTGAAATAGGAGCAGGGACTGGATGAACAGTTTATCCACCACTATCAAGAAATTTATCCCACAGAGGAGCTTCTGTAGATTTAGCCATCTTTTCTTTACACCTAGCAGGTGTTTCATCAATCCTAGGAGCAATTAATTTTATTTCCACAATTATTAATATACGGCCAACAGGTATAATCCCTGAACGTATTCCACTATTTGTATGATCGGTAGGAATTACAGCATTATTATTATTATTATCATTACCTGTATTAGCAGGAGCAATCACAATATTATTAACCGATCGTAACTTTAATACATCATTTTTTGACCCTACAGGGGGAGGGGACCCTATTTTATATCAACATTTATTT
>Eurydema_gebleri
AACTTTATATTTCTTATTTGGTATATGAGCAGGAATAGTAGGATCAGCAATAAGTTTAATTATTCGAATTGAATTAGGTCAACCAGGTAGATTTATTGGAGATGATCAAATCTATAACGTTGTAGTTACAGCACACGCATTCGTAATAATTTTCTTTATAGTTATGCCTATTATAATTGGTGGATTTGGTAATTGACTAGTACCTTTAATAATTGGAGCACCTGATATAGCATTTCCTCGAATAAATAATATAAGATTTTGATTATTACCCCCTTCTCTAACATTATTAATAGTAAGAAGATTAGCTGAATCAGGTGCCGGTACTGGTTGAACAGTTTATCCTCCTTTATCTAGAAATTTATCACATAGAGGTGCATCAGTAGATCTAGCTATTTTTTCATTACACTTAGCAGGTGTTTCCTCAATTCTAGGTGCAGTAAATTTCATTTCAACCATTATTAATATACGCCCTGCAGGGATAACTCCTGAACGAATTCCCTTATTTGTTTGATCTGTTGGAATTACAGCATTATTATTATTATTATCATTACCTGTATTAGCAGGAGCTATCACTATATTATTAACTGATCGAAATTTTAATACATCCTTCTTTGATCCTTCAGGAGGAGGAGATCCTATTCTATATCAACATTTATTT
>Lygus_Hesperus
CACCCTATATTTCATTTTTGGAATATGAGCAGGAATATTAGGTACATCACTAAGATGAATTATTCGAATTGAATTAGGAATACCAGGATCATTTATTGGAGATGATCAAACATATAATGTTGTAGTTACAGCCCATGCTTTCATCATAATTTTCTTCATAGTTATACCAATCATAATTGGAGGATTTGGAAATTGATTAGTGCCTTTAATAATCGGAGCCCCAGATATAGCATTCCCACGAATAAACAATATAAGATTTTGACTATTACCCCCATCAATTACATTGTTAATTATGAGTAGAATTGTTGAAAATGGAGCAGGGACCGGATGAACTGTTTACCCCCCATTATCAGCAAATATTTCCCATAATGGAGCATCAGTAGATTTAGCAATCTTTTCACTTCATCTAGCAGGAGTAAGATCAATTTTAGGAGCAGTAAATTTTATTTCAACAATTATTAACATACGACCTATAGGAATAAATGCAGAACGAATCCCACTATTTGTATGATCAGTAGGAATCACTGCACTACTATTACTTTTATCATTACCTGTATTAGCAGGTGCCATTACTATATTATTAACAGATCGAAATTTTAATACATCATTTTTTGACCCGGCAGGGGGTGGGGATCCAATTCTATATCAACATTTATTT
>Lygus_lineolaris
CACTCTATATTTTACTTTTGGAATATGAGCAGGAATATTAGGTACATCACTAAGATGAATTATCCGAATTGAATTAGGAATACCCGGATCATTTATTGGAGATGATCAAACATATAATGTTGTAGTTACAGTCCATGCTTTCATCATAATTTTCTTCATAGTTATACCAATCATAATTGGAGGATTTGGAAATTGACTAGTACCTTTAATAATTGGAGCCCCAGATATAGCATTCCCACGAATGAATAATATAAGATTTTGACTATTACCCCCATCAATTACATTATTAATTATAAGTAGAATTGTTGAAAATGGAGCAGGGACCGGATGAACTGTTTACCCCCCATTATCAGCAAATATCTCCCATAATGGAGCATCAGTAGATTTAGCAATCTTTTCACTTCATCTAGCAGGAGTAAGATCAATTTTAGGAGCAGTAAATTTCATTTCAACAATTATTAACATACGACCCATAGGAATAAATGCAGAACGAATTCCATTATTTGTATGATCAGTAGGAATTACTGCACTACTATTACTTTTATCATTACCTGTATTAGCAGGTGCTATTACTATATTATTAACAGATCGAAATTTTAATACATCATTTTTTGACCCGGCAGGGGGTGGGGATCCAATCCTATATCAACATTTATTT
>Lygus_pratenszs
CACCCTATATTTCATTTTTGGAATATGAGCAGGAATATTAGGTACATCACTAAGATGAATTATTCGAATTGAATTAGGAATACCAGGATCATTTATTGGAGATGATCAAACATATAATGTTGTAGTTACAGCCCATGCTTTCATCATAATTTTCTTCATAGTTATACCAATCATAATTGGAGGATTTGGAAATTGATTAGTACCTTTAATAATCGGAGCCCCAGATATAGCATTCCCACGAATAAACAATATAAGATTTTGACTATTACCCCCATCAATTACATTGTTAATTATAAGTAGAATTGTTGAAAATGGAGCAGGGACCGGATGAACTGTTTACCCCCCATTATCAGCAAATATCTCCCATAATGGAGCATCAGTAGATTTAGCAATCTTTTCACTTCATCTAGCAGGAGTAAGATCAATTTTAGGGGCAGTAAATTTTATTTCAACAATTATTAACATACGACCTATAGGAATAAATGCAGAACGAATCCCACTATTTGTATGATCAGTAGGAATCACTGCACTACTATTACTTTTATCATTACCTGTATTAGCAGGTGCCATTACTATATTATTAACAGATCGAAATTTTAATACATCATTTTTTGACCCAGCAGGAGGGGGGGATCCAATTCTATATCAACATTTATTT
>Lygus_rugulipennis
CACTCTATATTTTATTTTTGGAATATGAGCAGGAATATTAGGTACATCACTAAGATGAATTATTCGAATTGAATTAGGAATACCTGGATCATTTATTGGAGATGATCAAACATATAATGTTGTAGTTACAGCCCATGCTTTCATCATAATTTTCTTCATAGTTATACCAATCATAATTGGAGGATTTGGAAATTGATTAGTACCTTTAATAATTGGTGCACCAGATATAGCATTCCCACGAATAAATAATATAAGATTTTGACTACTACCCCCATCAATTACATTATTAATTATAAGTAGAATTGTCGAAAATGGAGCAGGGACCGGATGAACTGTATACCCTCCATTATCAGCAAATATCTCCCATAATGGAGCATCAGTAGATTTAGCAATCTTTTCACTACACCTAGCAGGTGTAAGATCAATCTTAGGAGCAGTAAACTTTATCTCAACAATTATTAACATACGACCCATAGGGATAAATGCAGAACGAATTCCATTATTTGTATGATCGGTGGGAATCACCGCATTATTATTACTTTTATCTTTACCTGTATTAGCAGGGGCTATTACCATATTATTAACAGATCGAAATTTTAATACATCATTTTTTGATCCAGCAGGAGGGGGAGATCCAATCCTATATCAACATTTATTT
>Nesidiocoris_tenuis
TACTTTATACTTCATATTAGGTATATGAGCAGGTATGTTAGGAACATCTATAAGATGAATTATTCGAATTGAATTAGGAATACCCGGGTCATTTATCGGAAATGATCAGACATATAATGTAATAGTAACTGCTCACGCATTTGTAATAATTTTTTTCATAGTTATACCTATTATAATCGGAGGGTTCGGAAATTGATTAGTTCCTCTAATGATTGGGGCCCCTGACATAGCTTTCCCTCGAATAAATAATATAAGATTTTGACTTCTACCCCCTTCACTAACTCTTCTAACTATAAGAAGTATAGTAGAAAGAGGGGCAGGGACAGGATGAACAGTATACCCCCCTCTGTCGGGGAATCTAAGACACAGAGGAGCTTCTGTAGATTTAGCAATTTTTTCACTACACCTAGCTGGTGTTTCATCTATTTTAGGAGCTATCAATTTTATTTCTACAATTATTAATATACGCCCAGAAGGAATATATTTTGAACAAATTCCCTTATTTGTTTGATCCACAGGAATCACTGCCTTACTCTTACTTATCTCTCTCCCAGTACTTGCTGGGGCAATTACAATATTACTCACCGATCGTAATTTTAACACTTCATTCTTTGACCCATCCGGGGGGGGTGATCCTATTCTATATCAACATTTATTT
>Trigonotylus_caelestialium
TACCCTATATTTTATGTTTGGAATATGAAGAGGAATATTAGGATCATCACTAAGATGAATCATCCGTATTGAACTTGGAATACCTGGGTCTTTCATTGGAGATGATCAAACCTATAATGTAGTAGTAACAGCACATGCATTCATCATAATTTTCTTTATAGTTATACCAATTATAATTGGAGGATTTGGAAATTGACTAGTACCATTAATAATTGGAGCACCAGATATAGCATTTCCTCGAATAAATAACATAAGATTCTGACTATTACCACCAGCATTAACATTATTAACAATAAGAAGAATTGTAGAAAATGGGGCAGGGACCGGATGGACTGTTTATCCACCATTATCAAGTAATTTATCACATAATGGAGCATCAGTAGATTTAGCTATTTTCTCCCTCCATCTAGCAGGAGTATCATCAATTTTAGGAGCAGTTAACTTCATCTCAACAATCATTAATATACGGCCTAACGGGATACATTTAGAACAAATTCCTTTATTTGTATGATCAGTAGGTATTACTGCTTTATTATTACTATTATCACTCCCAGTTTTAGCAGGGGCTATTACAATACTATTAACAGATCGAAATTTTAATACATCATTTTTCGACCCAAGAGGGGGAGGGGATCCTATTCTATATCAACATTTATTC
