# Supplementary material for: Comparative mitogenomic analysis of mirid bugs (Hemiptera: Miridae) and evaluation of potential DNA barcoding markers
Source: PeerJ. 2017 Aug 3;5:e3661. doi: 10.7717/peerj.3661 (PMC5545108; doi:10.7717/peerj.3661)
Supplement: Data S1 — Alignment of protein-coding genes, rRNA genes and tRNAs used in this study. [file peerj-05-3661-s012.zip › Raw data-Alignment of protein-coding genes, rRNA genes and tRNAs used in this study/cox1.fas]

>Adelphocoris_fasciaticollis
ATGAATAAATGATTATTTTCCACAAATCACAAAGATATTGGCACTTTATATTTCATCTTAGGAATATGAGCAGGAATATTAGGAACATCATTAAGATGAATTATTCGAATCGAATTAGGAATACCAGGATCATTCATTGGAGATGACCAAACATATAATGTAGTAGTCACCGCACATGCATTTATCATAATCTTTTTTATAGTAATACCAATCATAATCGGAGGATTTGGAAATTGACTAGTACCTTTAATAATTGGAGCCCCTGATATAGCATTCCCACGAATGAATAATATAAGATTCTGATTACTACCCCCATCAATTACATTATTAATCATAAGAAGAATTGTAGAAAAAGGTGCAGGTACTGGATGAACAGTATATCCACCATTATCAGCAAATATCGCACATAATGGAGCATCAGTAGATTTAGCAATCTTCTCGCTCCATTTAGCAGGAGTATCATCAATTCTAGGAGCAGTAAATTTTATCTCAACCATTTTTAATATACGACCAGTAGGAATAACTGCTGAACGAATTCCATTATTCGTATGATCAGTAGGAATTACTGCTTTACTTCTATTATTATCATTACCTGTATTAGCAGGGGCAATCACAATATTATTAACTGATCGAAACTTCAATACATCTTTCTTCGACCCAGCAGGAGGGGGAGATCCAATTTTATATCAACATTTATTTTGATTCTTTGGACATCCAGAAGTATATATTTTAATCCTACCAGGGTTTGGATTAATCTCACATATTATTATACAAGAAAGAGGAAAAAATGAAACATTTGGATCATTAGGAATAATTTATGCAATAATAGCAATCGGATTATTAGGCTTTATTGTATGAGCACATCATATATTCACAGTTGGAATAGATGTTGATACACGAGCATATTTTACATCAGCAACCATAATTATTGCTGTACCTACAGGTATCAAAATTTTCAGTTGACTAGCAACCATCCATGGTACAAATATTAATTATTCAGTACCTATAATATGAGCAATAGGATTTGTATTCCTATTTACCATAGGAGGATTAACAGGAGTAATTTTAGCAAATTCATCTATTGATATCATCCTACACGATACTTACTATGTAGTAGCACATTTCCATTATGTTCTATCTATAGGAGCAGTATTTGCCATCATTGGAAGATTTATTCAATGATACCCACTATTTACCGGAATCACATTAAACCCTAAATGATTAAAAGTACAATTTATAATAATATTTATCGGCGTAAATATAACATTTTTCCCACAACACTTCCTAGGATTAAGAGGAATACCCCGACGATATTCAGATTACCCTGACAGATTTACAACATGAAATGTAATCTCATCTATCGGATCAAGAATCTCATTAATAAGAGTAATTTTATTAATCATAATTATTTGAGAAAGAATAATCTCAAAACGAAAAATAATTTTCCAAGAAAATCTTCCCTCTAGGATAGAATGAATACAAAACTCACCACCAGCTGAACATTCATACGCTGAATTACCTATCATTAGATCA---
>Adelphocoris_fasciaticollis_Yuan
ATGAATAAATGATTATTTTCCACAAATCACAAAGATATTGGCACTTTATATTTCATCTTAGGAATATGAGCAGGAATATTAGGAACATCATTAAGATGAATTATTCGAATCGAATTAGGAATACCAGGATCATTCATTGGAGATGACCAAACATATAATGTAGTAGTCACCGCACATGCATTTATCATAATCTTTTTTATAGTAATACCAATCATAATCGGAGGATTTGGAAATTGACTAGTACCTTTAATAATTGGAGCCCCTGATATAGCATTCCCACGAATGAATAATATAAGATTCTGATTACTACCCCCATCAATTACATTATTAATCATAAGAAGAATTGTAGAAAAAGGTGCAGGTACTGGATGAACAGTATATCCACCATTATCAGCAAATATCGCACATAATGGAGCATCAGTAGATTTAGCAATCTTCTCGCTCCATTTAGCAGGAGTATCATCAATTCTAGGAGCAGTAAATTTTATCTCAACCATTTTTAATATACGACCAGTAGGAATAACTGCTGAACGAATTCCATTATTCGTATGATCAGTAGGAATTACTGCTTTACTTCTATTATTATCATTACCTGTATTAGCAGGGGCAATCACAATATTATTAACTGATCGAAACTTCAATACATCTTTCTTCGACCCAGCAGGAGGGGGAGATCCAATTTTATATCAACATTTATTTTGATTCTTTGGACATCCAGAAGTATATATTTTAATCCTACCAGGGTTTGGATTAATCTCACATATTATTATACAAGAAAGAGGAAAAAATGAAACATTTGGATCATTAGGAATAATTTATGCAATAATAGCAATCGGATTATTAGGCTTTATTGTATGAGCACATCATATATTCACAGTTGGAATAGATGTTGATACACGAGCATATTTTACATCAGCAACCATAATTATTGCTGTACCTACAGGTATCAAAATTTTCAGTTGACTAGCAACCATCCATGGTACAAATATTAATTATTCAGTACCTATAATATGAGCAATAGGATTTGTATTCCTATTTACCATAGGAGGATTAACAGGAGTAATTTTAGCAAATTCATCTATTGATATCATCCTACACGATACTTACTATGTAGTAGCACATTTCCATTATGTTCTATCTATAGGAGCAGTATTTGCCATCATTGGAAGATTTATTCAATGATACCCACTATTTACCGGAACCACATTAAACCCTAAATGATTAAAAGTACAATTTATAATAATATTTATCGGCGTAAATATAACATTTTTCCCACAACACTTCCTAGGATTAAGAGGAATACCCCGACGATATTCAGATTACCCTGACAGATTTACAACATGAAATGTAATCTCATCTATCGGATCAAGAATCTCATTAATAAGAGTAATTTTATTAATCATAATTATTTGAGAAAGAATAATCTCAAAACGAAAAATAATTTTCCAAGAAAATCTTCCCTCTAGGATAGAATGAATACAAAACTCACCACCAGCTGAACATTCATACGCTGAATTACCTATCATTAGATCA---
>Adelphocoris_lineolatus
ATGAATAAATGATTATTTTCCACAAATCACAAAGATATTGGCACTTTATATTTCATCTTAGGAATATGAGCAGGAATATTAGGAACATCATTAAGATGAATTATTCGAATCGAATTAGGAATACCAGGGTCATTCATTGGAGATGATCAAACATATAATGTAGTAGTCACCGCACATGCATTTATCATAATCTTTTTTATAGTAATACCAATCATAATCGGAGGATTTGGAAATTGACTAGTACCTTTAATAATTGGAGCCCCTGATATAGCATTCCCACGAATAAATAATATAAGATTCTGATTATTACCCCCCTCAATTACATTATTAATCATAAGAAGAATTGTAGAAAAAGGTGCAGGTACTGGATGAACAGTATATCCACCATTATCAGCAAATATCGCACATAATGGGGCATCAGTAGATTTAGCAATCTTCTCACTCCATTTAGCAGGAGTATCATCAATTCTAGGAGCAGTAAATTTTATCTCAACAATTTTTAATATACGACCAGTAGGAATAACTGCTGAACGAATTCCATTATTCGTATGATCAGTAGGAATTACTGCTTTACTTCTATTATTATCATTACCTGTATTAGCAGGAGCAATCACAATATTATTAACTGACCGAAACTTCAACACATCTTTCTTCGACCCAGCAGGAGGAGGAGATCCAATTTTATATCAACATCTATTTTGATTCTTTGGACATCCAGAAGTATATATTCTAATCCTACCAGGATTTGGATTAATCTCACATATTATTATACAAGAAAGAGGAAAAAATGAAACATTCGGATCATTAGGGATAATCTATGCAATAATAGCAATCGGATTATTAGGCTTTATTGTATGAGCACATCATATATTTACAGTTGGAATAGATGTTGATACACGAGCATATTTTACATCAGCAACCATAATTATTGCTGTACCTACAGGTATCAAAATTTTCAGTTGACTAGCAACCATTCATGGCACAAATATTAATTATTCAGTACCTATAATATGAGCAATAGGGTTTGTATTCCTATTCACCATAGGAGGATTAACAGGAGTAATTTTAGCAAATTCGTCTATTGATATCATCCTGCACGATACTTATTATGTAGTAGCACATTTCCACTATGTTTTATCTATAGGAGCAGTATTTGCCATCATTGGAAGATTTATTCAATGATATCCACTATTTACCGGAATCACATTAAATCCTAAATGATTAAAAGTACAATTTATAATAATATTTATCGGTGTAAATATAACATTTTTCCCACAACACTTCCTAGGATTAAGAGGAATACCCCGACGATATTCAGATTACCCTGACAGATTTACAACATGAAATGTAATTTCATCTATCGGATCAAGAATCTCATTAATAAGAGTAATTTTATTAATCATAATTATTTGAGAAAGAATAATCTCAAAACGAAAAATAATTTTCCAAGAAAATCTTCCCTCTAGGATAGAATGAATACAAAATTCACCACCAGCTGAACATTCATATACTGAATTACCTATCATTAGATCA---
>Adelphocoris_lineolatus_Yuan
ATGAATAAATGATTATTTTCCACAAATCACAAAGATATTGGCACTTTATATTTCATCTTAGGAATATGAGCAGGAATATTAGGAACATCATTAAGATGAATTATTCGAATCGAATTAGGAATACCAGGGTCATTCATTGGAGATGATCAAACATATAATGTAGTAGTCACCGCACATGCATTTATCATAATCTTTTTTATAGTAATACCAATCATAATCGGAGGATTTGGAAATTGACTAGTACCTTTAATAATTGGAGCCCCTGATATAGCATTCCCACGAATAAATAATATAAGATTCTGATTATTACCCCCCTCAATTACATTATTAATCATAAGAAGAATTGTAGAAAAAGGTGCAGGTACTGGATGAACAGTATATCCACCATTATCAGCAAATATCGCACATAATGGGGCATCAGTAGATTTAGCAATCTTCTCACTCCATTTAGCAGGAGTATCATCAATTCTAGGAGCAGTAAATTTTATCTCAACAATTTTTAATATACGACCAGTAGGAATAACTGCTGAACGAATTCCATTATTCGTATGATCAGTAGGAATTACTGCTTTACTTCTATTATTATCATTACCTGTATTAGCAGGAGCAATCACAATATTATTAACTGACCGAAACTTCAACACATCTTTCTTCGACCCAGCAGGAGGAGGAGATCCAATTTTATATCAACATCTATTTTGATTCTTTGGACATCCAGAAGTATATATTCTAATCCTACCAGGATTTGGATTAATCTCACATATTATTATACAAGAAAGAGGAAAAAATGAAACATTCGGATCATTAGGGATAATCTATGCAATAATAGCAATCGGATTATTAGGCTTTATTGTATGAGCACATCATATATTTACAGTTGGAATAGATGTTGATACACGAGCATATTTTACATCAGCAACCATAATTATTGCTGTACCTACAGGTATCAAAATTTTCAGTTGACTAGCAACCATTCATGGCACAAATATTAATTATTCAGTACCTATAATATGAGCAATAGGGTTTGTATTCCTATTCACCATAGGAGGATTAACAGGAGTAATTTTAGCAAATTCGTCTATTGATATCATCCTGCACGATACTTATTATGTAGTAGCACATTTCCACTATGTTTTATCTATAGGAGCAGTATTTGCCATCATTGGAAGATTTATTCAATGATATCCACTATTTACCGGAATCACATTAAATCCTAAATGATTAAAAGTACAATTTATAATAATATTTATCGGTGTAAATATAACATTTTTCCCACAACACTTCCTAGGATTAAGAGGAATACCCCGACGATATTCAGATTACCCTGACAGATTTACAACATGAAATGTAATTTCATCTATCGGATCAAGAATCTCATTAATAAGAGTAATTTTATTAATCATAATTATTTGAGAAAGAATAATCTCAAAACGAAAAATAATTTTCCAAGAAAATCTTCCCTCTAGGATAGAATGAATACAAAATTCACCACCAGCTGAACATTCATATACTGAATTACCTATCATTAGATCA---
>Adelphocoris_nigritylus
ATGAATAAATGATTATTTTCCACAAATCACAAAGATATTGGCACTTTATATTTCATCTTAGGAATATGAGCAGGAATATTAGGAACATCATTAAGATGAATTATTCGAATCGAATTAGGAATACCAGGATCATTCATTGGGGATGACCAAACATATAATGTAGTAGTCACCGCACATGCATTTATCATAATCTTTTTTATAGTAATACCAATCATAATTGGAGGATTTGGAAATTGACTAGTACCTTTAATAATTGGAGCCCCTGATATAGCATTCCCACGAATAAATAATATAAGATTCTGATTACTACCCCCATCAATTACATTATTAATAATAAGAAGAATTGTAGAAAAAGGTGCAGGTACTGGATGAACAGTATACCCACCATTATCAGCAAATATTGCACATAATGGAGCATCAGTAGATTTAGCAATCTTCTCACTCCATTTAGCAGGAGTATCATCAATTCTAGGAGCAGTAAATTTTATCTCAACCATTTTTAATATACGACCAGTAGGAATAACTGCTGAACGAATTCCATTATTTGTATGATCAGTAGGAATCACTGCTTTACTTCTATTATTATCATTACCTGTATTAGCAGGTGCAATCACAATATTATTAACTGACCGAAACTTCAATACATCTTTTTTCGACCCAGCAGGAGGAGGGGATCCAATTTTATATCAACATTTATTTTGATTCTTTGGACATCCGGAAGTATATATTCTAATCCTGCCAGGATTTGGGTTAATCTCACATATTATTATACAAGAAAGAGGTAAAAATGAAACATTTGGATCATTAGGAATAATCTATGCAATAATAGCAATCGGATTATTAGGTTTTATTGTATGAGCACATCATATATTTACAGTTGGGATAGATGTTGATACACGAGCATACTTTACATCAGCAACCATAATTATTGCTGTACCTACAGGTATCAAAATTTTCAGTTGACTAGCAACCATTCATGGCACAAATATTAATTATTCAGTACCCATAATATGAGCAATAGGATTTGTATTCCTATTCACCATAGGGGGATTAACAGGAGTAATTTTAGCAAATTCATCCATTGATATCATCCTGCACGACACTTATTATGTAGTAGCACACTTCCACTATGTTCTATCCATAGGGGCAGTATTTGCTATCATTGGAAGATTTATTCAATGATATCCGCTATTTACCGGAATCACATTAAATCCTAAATGATTAAAAGTACAATTTATAATAATATTTATCGGTGTAAATATAACATTTTTCCCACAACACTTCCTAGGATTAAGAGGAATACCCCGACGATATTCAGATTACCCAGACAGATTTACAACATGAAATGTAATTTCATCTATCGGGTCAAGAATCTCATTAATAAGAGTAATTTTATTAATCATGATTATTTGAGAAAGAATAATCTCAAAACGAAAAATAATTTTCCAAGAAAATCTTCCCTCTAGAATAGAATGAATACAAAACTCACCACCAGCTGAACATTCATATGCTGAATTACCTATCATTAGATCA---
>Adelphocoris_suturalis
ATGAATAAATGATTATTTTCCACAAATCACAAAGATATCGGCACTTTATATTTCATCTTAGGAATATGAGCAGGAATATTAGGAACATCATTAAGATGAATTATTCGAATCGAATTAGGAATACCAGGATCATTCATTGGAGATGATCAAACATATAATGTAGTAGTCACCGCACATGCATTTATCATAATCTTTTTTATAGTAATACCAATCATAATTGGAGGATTTGGAAATTGACTAGTACCTTTAATAATTGGAGCCCCTGATATAGCATTCCCACGAATAAATAATATAAGATTTTGATTATTACCTCCATCAATTACATTGTTAATAATAAGAAGAATTGTAGAAAAAGGTGCAGGCACTGGATGAACAGTATACCCGCCATTATCAGCAAATATTGCACATAATGGGGCATCAGTAGACTTAGCAATCTTCTCACTCCATTTAGCAGGAGTATCATCAATTCTAGGAGCAGTAAATTTTATCTCAACCATTTTTAATATACGACCAGTAGGAATAACTGCTGAACGAATTCCATTATTTGTATGATCAGTAGGAATCACTGCTTTACTTCTATTATTATCATTACCTGTATTAGCAGGGGCAATCACAATATTATTAACTGACCGAAACTTCAATACATCTTTTTTCGACCCAGCAGGAGGAGGGGATCCAATTTTATATCAACATCTATTTTGATTTTTTGGACATCCAGAAGTATATATTCTAATCCTACCAGGATTTGGATTAATCTCACATATTATTATACAAGAAAGAGGAAAAAATGAAACATTTGGATCATTAGGAATAATCTATGCAATAATAGCAATCGGATTATTAGGATTTATTGTATGAGCACATCATATATTTACAGTTGGAATAGATGTTGATACACGAGCATACTTTACATCAGCAACCATAATTATTGCTGTACCTACAGGTATCAAAATTTTCAGTTGACTAGCAACCATCCATGGCACAAATATTAATTATTCAGTACCCATAATTTGAGCAATAGGATTTGTATTCCTATTCACTATAGGGGGATTAACAGGAGTAATTTTAGCAAATTCGTCCATTGATATCATCCTGCACGACACTTATTATGTAGTAGCACATTTCCACTATGTTCTATCTATAGGAGCAGTATTTGCCATCATTGGAAGATTTATTCAATGATACCCTCTATTTACCGGAATCACATTAAATCCTAAATGATTAAAAGTACAATTCATAATAATATTTATTGGTGTAAATATAACATTTTTCCCACAACACTTCCTAGGATTAAGAGGAATACCCCGACGATATTCAGATTACCCTGACAGATTTACAACATGAAATGTAATCTCATCTATCGGGTCAAGAATCTCATTAATAAGAGTAATTTTATTAATCATAATTATTTGAGAAAGAATAATTTCAAAACGAAAAATAATTTTCCAGAAAAATCTTCCCTCTAGGATAGAATGAATACAAAACTCACCACCAGCTGAACATTCATATGCTGAATTACCCATCATTAGATCA---
>Adelphocoris_suturalis_Yuan
ATGAATAAATGATTATTTTCCACAAATCACAAAGATATTGGCACTTTATATTTCATCTTAGGAATATGAGCAGGAATATTAGGAACATCATTAAGATGAATTATTCGAATCGAATTAGGAATACCAGGATCATTCATTGGAGATGATCAAACATATAATGTAGTAGTCACCGCACATGCATTTATCATAATCTTTTTTATAGTAATACCAATCATAATTGGAGGATTTGGAAATTGACTAGTACCTTTAATAATTGGAGCCCCTGATATAGCATTCCCACGAATAAATAATATAAGATTCTGATTATTACCCCCATCAATTACATTGTTAATAATAAGAAGAATTGTAGAAAAAGGTGCAGGCACTGGATGAACAGTATACCCACCATTATCAGCAAATATTGCACATAATGGAGCATCAGTAGACTTAGCAATCTTCTCACTCCATTTAGCAGGAGTATCATCAATTCTAGGAGCAGTAAATTTTATCTCAACCATTTTTAATATACGACCAGTAGGAATAACTGCTGAACGAATTCCATTATTTGTATGATCAGTAGGAATCACTGCTTTACTTCTATTATTATCATTACCTGTATTAGCAGGGGCAATCACAATATTATTAACTGACCGAAACTTCAATACATCTTTCTTCGACCCAGCAGGAGGGGGGGATCCAATTTTATATCAACATCTATTTTGATTCTTTGGACATCCAGAAGTATATATTCTAATCCTACCAGGATTTGGATTAATCTCACATATTATTATACAAGAAAGAGGAAAAAATGAAACATTTGGATCATTAGGAATAATCTATGCAATAATAGCAATCGGATTATTAGGCTTTATTGTATGAGCACATCATATATTTACAGTTGGAATAGATGTTGATACACGAGCATACTTTACATCAGCAACCATAATTATTGCCGTACCTACAGGTATCAAAATTTTCAGTTGACTAGCAACCATTCATGGTACAAATATTAATTATTCAGTACCCATAATATGAGCAATAGGATTTGTATTTCTATTCACTATAGGGGGATTAACAGGAGTAATTTTAGCAAATTCGTCCATTGATATCATCCTGCACGACACTTATTATGTAGTAGCACATTTCCACTATGTGCTATCCATAGGGGCAGTATTTGCCATCATTGGAAGATTCATTCAATGATACCCACTATTTACCGGAATCACATTAAATCCTAAATGATTAAAAGTACAATTCATAATAATATTTATTGGTGTAAATATAACATTTTTCCCACAACACTTTCTAGGATTAAGAGGAATACCCCGACGATATTCAGATTACCCTGACAGATTTACAACATGAAATGTTATTTCATCTATCGGGTCAAGAATCTCATTAATAAGAGTAATTTTATTAATCATAATTATTTGAGAAAGAATAATTTCAAAACGAAAAATAATTTTCCAGGAAAATCTTCCCTCTAGGATAGAATGAATACAAAACTCACCACCAGCTGAACATTCATATGCTGAATTACCCATCATTAGATCA---
>Apolygus_lucorum
ATGAATAAATGACTATTTTCAACAAATCATAAAGACATTGGCACCCTATATTTCATCTTTGGAATATGGGCAGGAATATTAGGATCATCATTAAGATGAATTATTCGAATTGAATTAGGAATACCAGGATCATTTATTGGAGATGATCAAACTTATAATGTAGTAGTAACAGCACATGCTTTTATTATAATTTTCTTTATAGTTATACCAATTATAATTGGAGGGTTTGGAAATTGACTAGTACCATTAATAATTGGAGCCCCAGATATAGCCTTCCCTCGAATAAATAATATAAGATTTTGATTACTACCCCCATCAATTACATTATTAATTATAAGAAGAATTGTTGAAAATGGGGCAGGGACAGGATGAACTGTATACCCCCCACTCTCTGCAAATATCTCACATAATGGGGCATCTGTAGATTTAGCAATTTTTTCTTTACATTTAGCAGGAGTTTCCTCAATTTTAGGAGCTGTAAACTTCATTTCAACAATCATTAATATACGACCAGAAGGGATAACAGCAGAACGAATCCCATTATTTGTATGATCAGTAGGAATTACTGCCCTACTGTTATTATTATCACTTCCAGTATTAGCTGGGGCTATTACTATATTATTAACAGATCGAAACTTTAATACATCATTCTTTGACCCGGCAGGAGGGGGAGATCCTATTCTATATCAACATTTATTTTGATTTTTTGGGCACCCTGAAGTATATATTTTAATTTTGCCAGGATTTGGTTTAATCTCACATATTGTAAGACAAGAAAGAGGAAAAAATGAAGCATTTGGTTCACTAGGAATAATTTATGCTATAATAACAATTGGATTATTAGGATTCATCGTTTGAGCACATCATATATTTACAGTAGGGATGGATGTAGATACACGAGCATATTTTACATCAGCCACAATAATTATTGCAGTACCTACAGGAATTAAGATTTTCAGATGATTAGCCACAATTCATGGCACTAATATAAATTACTCAGTACCTATATTATGAAGTATAGGATTTATTTTCCTATTTACTATAGGAGGGTTAACAGGGGTAATTTTGGCCAACTCATCAATTGATATTATTTTACATGATACCTATTATGTTGTAGCTCATTTTCACTATGTTTTATCTATAGGGGCAGTATTTGCAATTATTGGAAGATTCATCCAATGATATCCCCTATTTACAGGAATAACATTAAATCCTAAATGACTAAAAATCCAATTTGTAACTATATTTATTGGTGTAAATATAACATTTTTTCCTCAACACTTTCTTGGATTGAGTGGAATGCCACGACGATACTCAGATTATCCTGATAGATTTACAACCTGAAATGTTATTTCATCAATTGGGTCAAGAATTTCATTATTAGGAGTAATTATATTAATTATTATCATTTGAGAAAGTATTATTTCTAAACGAATAATCATCTTCCAAGAAAATATACCCTCAAGTATCGAATGAATACAAAATACCCCTCCTGCTGAACACTCTTACGCTGAATTACCTATTATTAGAAGA---
>Apolygus_lucorum_Yuan
ATGAATAAATGACTATTTTCAACAAATCATAAAGACATTGGCACCCTATATTTCATCTTTGGAATATGGGCAGGAATATTAGGATCATCATTAAGATGAATTATTCGAATTGAATTAGGAATACCAGGATCATTTATTGGAGATGATCAAACTTATAATGTAGTAGTAACAGCACATGCTTTTATTATAATTTTCTTTATAGTTATACCAATTATAATTGGAGGGTTTGGAAATTGACTAGTACCATTAATAATTGGAGCCCCAGATATGGCCTTCCCTCGAATAAATAATATAAGATTTTGATTACTACCCCCATCAATTACATTATTAATTATAAGAAGAATTGTTGAAAATGGGGCAGGGACAGGATGAACTGTATACCCCCCACTCTCTGCAAATATCTCACATAATGGGGCATCTGTAGATTTAGCAATTTTTTCTTTACATTTAGCAGGAGTTTCCTCAATTTTAGGAGCTGTAAACTTCATTTCAACAATCATTAATATACGACCAGAAGGGATAACAGCAGAACGAATCCCATTATTTGTATGATCAGTAGGAATTACTGCCCTACTGTTATTATTATCACTTCCAGTATTAGCTGGGGCTATTACTATATTATTAACAGATCGAAACTTTAATACATCATTCTTTGACCCGGCAGGAGGGGGAGATCCTATTCTATATCAACATTTATTTTGATTTTTTGGGCACCCTGAAGTATATATTTTAATTTTGCCAGGATTTGGTTTAATCTCACATATTGTAAGACAAGAAAGAGGAAAAAATGAAGCATTTGGTTCACTAGGAATAATTTATGCTATAATAACAATTGGATTATTAGGATTCATCGTTTGAGCACATCATATATTTACAGTAGGGATGGATGTAGATACACGAGCATATTTTACATCAGCCACAATAATTATTGCAGTACCTACAGGAATTAAGATTTTCAGATGATTAGCCACAATTCATGGCACTAATATAAATTACTCAGTACCTATATTATGAAGTATAGGATTTATTTTCCTATTTACTATAGGAGGATTAACAGGGGTAATTTTGGCCAACTCATCAATTGATATTATTTTACATGATACCTATTATGTTGTAGCTCATTTTCACTATGTTTTATCTATAGGAGCAGTATTTGCAATTATTGGAAGATTCATCCAATGATATCCCCTATTTACAGGAATAACATTAAACCCTAAATGACTAAAAATCCAATTTGTAACTATATTTATTGGTGTAAATATAACATTTTTTCCTCAACACTTTCTAGGATTGAGTGGAATGCCACGACGATACTCAGATTATCCTGATAGATTTACAACCTGAAATGTTATTTCATCAATTGGGTCAAGAATTTCATTATTAGGAGTAATTATATTAATTATTATCATTTGAGAAAGTATTATTTCTAAACGAATAATCATCTTCCAAGAAAACATACCCTCAAGTATCGAATGAATACAAAATACCCCTCCTGCTGAACACTCTTACGCTGAATTACCTATTATTAGAAGA---
>Corizus_tetraspilus
TTGAATAAATGATTATTTTCAACTAACCACAAAGATATTGGAACATTATATTTTATTTTTGGGATATGATCTGGAATAGTAGGATCATCGCTAAGATGAATTATTCGAATTGAACTAGGACAACCTGGGTCATTCATTGGGGAGGATCAAATTTATAACGTAATTGTAACAGCACATGCTTTTATTATAATTTTTTTTATAGTTATACCAATTATAATTGGTGGGTTTGGGAATTGGGTTGTACCATTAATAATTGGAGCTCCTGACATAGCATTTCCCCGAATAAATAATATAAGTTTTTGGCTATTACCCCCATCATTAACACTATTATTAACTAGAAGCATAGTTGAAATAGGAGCAGGGACTGGATGAACAGTTTATCCACCACTATCAAGAAATTTATCCCACAGAGGAGCTTCTGTAGATTTAGCCATCTTTTCTTTACACCTAGCAGGTGTTTCATCAATCCTAGGAGCAATTAATTTTATTTCCACAATTATTAATATACGGCCAACAGGTATAATCCCTGAACGTATTCCACTATTTGTATGATCGGTAGGAATTACAGCATTATTATTATTATTATCATTACCTGTATTAGCAGGAGCAATCACAATATTATTAACCGATCGTAACTTTAATACATCATTTTTTGACCCTACAGGGGGAGGGGACCCTATTTTATATCAACATTTATTTTGATTTTTTGGACACCCGGAAGTATACATTTTAATTTTACCAGGATTCGGACTAATCTCACATATTATTAGTCAAGAGAGAGGAAAAATTGAAGCATTTGGAACTTTAGGTATAATTTATGCAATATTAACAATTGGTTTATTAGGATTTATCGTATGAGCACATCATATATTTACTGTAGGAATAGATGTAGATACACGAGCTTACTTCACTTCTGCAACTATAATTATTGCTGTTCCAACAGGAATTAAAATCTTTAGCTGATTAGCAACACTTCATGGAGTTAACCTAAATTATACTCCTGCCACATTGTGGGCTTTAGGATTCGTATTTCTATTCACAATTGGGGGTTTAACAGGGGTTATTTTAGCAAATTCATCAATTGATATTGTTCTACATGATACATATTATGTAGTTGCACATTTTCATTATGTATTATCAATAGGAGCAGTATTTGCAATCATAGGAAGATTTATTCAATGGTATCCTTTATTTACAGGATTAACATTAAAAACTAAATGACTAAAAATTCAATTTATGAGACTATTTATGGGGGTGAATATAACATTTTTCCCACAACACTTTCTAGGATTAAGAGGTATGCCTCGACGATATTCCGATTACCCTGATTGTTATACAAGATGAAATATTATTTCATCTATTGGTTCAACTATATCTATAATTAGAATTATTATATTTATTATAATCATCTGAGAAAGTTTTATCTCTAAACGAGTAATCATTTTTAGACAAAATATAACTTCAAGAATTGAATGACTTCAACAAACACCACCAACTGAACATTCATATATTGAATTACCTATTCTAACAAAT---
>Eurydema_gebleri
TTGAATAAATGATTATATTCAACTAACCACAAAGATATTGGAACTTTATATTTCTTATTTGGTATATGAGCAGGAATAGTAGGATCAGCAATAAGTTTAATTATTCGAATTGAATTAGGTCAACCAGGTAGATTTATTGGAGATGATCAAATCTATAACGTTGTAGTTACAGCACACGCATTCGTAATAATTTTCTTTATAGTTATGCCTATTATAATTGGTGGATTTGGTAATTGACTAGTACCTTTAATAATTGGAGCACCTGATATAGCATTTCCTCGAATAAATAATATAAGATTTTGATTATTACCCCCTTCTCTAACATTATTAATAGTAAGAAGATTAGCTGAATCAGGTGCCGGTACTGGTTGAACAGTTTATCCTCCTTTATCTAGAAATTTATCACATAGAGGTGCATCAGTAGATCTAGCTATTTTTTCATTACACTTAGCAGGTGTTTCCTCAATTCTAGGTGCAGTAAATTTCATTTCAACCATTATTAATATACGCCCTGCAGGGATAACTCCTGAACGAATTCCCTTATTTGTTTGATCTGTTGGAATTACAGCATTATTATTATTATTATCATTACCTGTATTAGCAGGAGCTATCACTATATTATTAACTGATCGAAATTTTAATACATCCTTCTTTGATCCTTCAGGAGGAGGAGATCCTATTCTATATCAACATTTATTTTGATTCTTTGGTCACCCAGAAGTATATATCCTAATTTTACCAGGATTTGGATTAATTTCCCATATTATTAGTCAAGAAAGAGGAAAAAATGAAACATTTGGAAATATTGGTATAATTTATGCAATATTAGCAATTGGAATCTTAGGGTTTATTGTTTGAGCACACCATATATTTACTGTTGGAATAGATGTAGATACTCGAGCTTACTTTACTTCTGCAACTATAATTATTGCAGTACCAACAGGTATTAAGATTTTTAGATGATTAGCTACAATACATGGAGTTAAAATAAATTATTCACCATCAATATTATGAGCTTTGGGTTTCGTTTTCTTATTTACTATTGGAGGTTTAACAGGAGTTATTCTAGCTAATTCTTCTATCGATATTATTTTACATGATACTTATTATGTAGTTGCACATTTTCACTATGTATTATCAATGGGAGCAGTATTCGCTATTATAGGAAGATTTATTCAATGATTTCCTCTATTTACAGGATTAACAATAAATCCTAAATGATTAAAAATTCAATTTATTATTATATTTCTAGGAGTTAATATTACATTTTTTCCTCAACATTTTTTAGGATTAAGAGGTATGCCTCGTCGATACTCTGACTATCCAGATAGATATACAGGATGAAATATTATCTCATCAATTGGAAGAATTATATCAATAATTGGTATTATATTATTCATTATAATCCTATGAGAAAGAATTATATCAAAACGAGTATTATTATTCAGAGAAAATATATCAACAAGAATTGAATGATTACAAAAAACACCCCCAGCTGAACATTCATATAATGAAATTCCTATCATAACATCAATC
>Lygus_Hesperus
ATGAATAAATGATTATTCTCAACAAATCACAAAGATATTGGCACCCTATATTTCATTTTTGGAATATGAGCAGGAATATTAGGTACATCACTAAGATGAATTATTCGAATTGAATTAGGAATACCAGGATCATTTATTGGAGATGATCAAACATATAATGTTGTAGTTACAGCCCATGCTTTCATCATAATTTTCTTCATAGTTATACCAATCATAATTGGAGGATTTGGAAATTGATTAGTGCCTTTAATAATCGGAGCCCCAGATATAGCATTCCCACGAATAAACAATATAAGATTTTGACTATTACCCCCATCAATTACATTGTTAATTATGAGTAGAATTGTTGAAAATGGAGCAGGGACCGGATGAACTGTTTACCCCCCATTATCAGCAAATATTTCCCATAATGGAGCATCAGTAGATTTAGCAATCTTTTCACTTCATCTAGCAGGAGTAAGATCAATTTTAGGAGCAGTAAATTTTATTTCAACAATTATTAACATACGACCTATAGGAATAAATGCAGAACGAATCCCACTATTTGTATGATCAGTAGGAATCACTGCACTACTATTACTTTTATCATTACCTGTATTAGCAGGTGCCATTACTATATTATTAACAGATCGAAATTTTAATACATCATTTTTTGACCCGGCAGGGGGTGGGGATCCAATTCTATATCAACATTTATTTTGATTCTTTGGACACCCAGAAGTATACATTTTAATTCTACCAGGATTTGGACTAATCTCACATATTGTTAGACAAGAAAGAGGGAAAAACGAAGCATTTGGATCATTAGGAATAATTTATGCCATAATAACAATTGGGCTATTAGGATTTATTGTATGAGCACATCATATATTCACAGTAGGTATAGATGTAGATACACGAGCATATTTCACATCAGCTACAATAATTATTGCTGTACCAACAGGTATCAAAATCTTCAGTTGATTAGCAACTATCCATGGAAATAATATTAACTATTCAGTACCTATATTATGAAGATTAGGATTCATTTTCCTATTCACAATAGGGGGTCTTACTGGAGTAATTTTAGCTAATTCATCAATTGATATTATCCTTCATGATACATATTATGTAGTAGCACACTTCCATTATGTACTATCAATAGGAGCTGTATTTGCCATTATCGGAAGATTTATCCAATGATACCCACTATTCACAGGATTAACTATAAATCCAAAATGATTAAAGATCCAATTCATGACCATATTTATTGGAGTAAATATAACCTTTTTTCCACAACATTTTTTAGGGTTAAGAGGAATACCACGACGGTATTCAGATTATCCTGATAGATTTACAACATGAAATGTAATCTCATCAATTGGATCTAGAATTTCATTAATAGCAGTAATCATACTAATCATCATTATATGAGAAAGAATCATCTCAAAACGAACAATTATTTTCCAAGAAAATCTACCAAGAAGAATAGAATGAATACAAAATACCCCTCCTGCTGAACATTCATATACTGAATTACCTATTATTAGAAGA---
>Lygus_lineolaris
ATGAATAAATGATTGTTCTCAACAAATCACAAAGATATTGGCACTCTATATTTTACTTTTGGAATATGAGCAGGAATATTAGGTACATCACTAAGATGAATTATCCGAATTGAATTAGGAATACCCGGATCATTTATTGGAGATGATCAAACATATAATGTTGTAGTTACAGTCCATGCTTTCATCATAATTTTCTTCATAGTTATACCAATCATAATTGGAGGATTTGGAAATTGACTAGTACCTTTAATAATTGGAGCCCCAGATATAGCATTCCCACGAATGAATAATATAAGATTTTGACTATTACCCCCATCAATTACATTATTAATTATAAGTAGAATTGTTGAAAATGGAGCAGGGACCGGATGAACTGTTTACCCCCCATTATCAGCAAATATCTCCCATAATGGAGCATCAGTAGATTTAGCAATCTTTTCACTTCATCTAGCAGGAGTAAGATCAATTTTAGGAGCAGTAAATTTCATTTCAACAATTATTAACATACGACCCATAGGAATAAATGCAGAACGAATTCCATTATTTGTATGATCAGTAGGAATTACTGCACTACTATTACTTTTATCATTACCTGTATTAGCAGGTGCTATTACTATATTATTAACAGATCGAAATTTTAATACATCATTTTTTGACCCGGCAGGGGGTGGGGATCCAATCCTATATCAACATTTATTTTGATTCTTTGGACACCCAGAAGTATATATTTTAATTTTACCAGGATTTGGACTAATCTCACATATTGTTAGACAAGAAAGAGGAAAAAACGAAGCATTTGGATCATTAGGAATAATTTATGCCATAATAACAATTGGACTACTAGGATTTATCGTATGAGCACATCATATATTTACAGTAGGTATAGATGTAGACACCCGAGCATACTTCACATCAGCTACAATAATTATTGCTGTACCAACAGGTATCAAAATCTTCAGTTGATTAGCAACTATTCATGGAAATAATATTAACTATTCAGTACCTATATTATGAAGATTAGGGTTCATTTTCCTTTTTACAATAGGAGGTCTTACTGGAGTAATTTTAGCTAATTCATCGATTGATATTATCCTTCATGATACATATTATGTAGTAGCACACTTCCATTATGTACTATCAATAGGAGCTGTATTTGCCATTATCGGAAGATTTATCCAATGATATCCACTATTCACAGGAATAACCATAAACCCAAAATGATTAAAGATCCAATTCATAACCATATTTATTGGAGTAAATATAACCTTTTTCCCACAACATTTTTTAGGATTAAGAGGAGTACCACGACGGTATTCAGATTATCCTGATAGATTCACAACATGAAACGTAATCTCATCAATTGGATCTAGAATTTCATTAATAGCAGTAATCATATTAATCATCATTATATGAGAAAGAATCATCTCAAAACGAACAATCATTTTCCAAGAAAATCTACCAAGTAGAATAGAATGAATACAAAATACCCCTCCTGCTGAACATTCATATACTGAATTACCTATTATTAGAAGA---
>Lygus_pratenszs
ATGAATAAATGATTATTCTCAACAAATCACAAAGATATTGGCACCCTATATTTCATTTTTGGAATATGAGCAGGAATATTAGGTACATCACTAAGATGAATTATTCGAATTGAATTAGGAATACCAGGATCATTTATTGGAGATGATCAAACATATAATGTTGTAGTTACAGCCCATGCTTTCATCATAATTTTCTTCATAGTTATACCAATCATAATTGGAGGATTTGGAAATTGATTAGTACCTTTAATAATCGGAGCCCCAGATATAGCATTCCCACGAATAAACAATATAAGATTTTGACTATTACCCCCATCAATTACATTGTTAATTATAAGTAGAATTGTTGAAAATGGAGCAGGGACCGGATGAACTGTTTACCCCCCATTATCAGCAAATATCTCCCATAATGGAGCATCAGTAGATTTAGCAATCTTTTCACTTCATCTAGCAGGAGTAAGATCAATTTTAGGGGCAGTAAATTTTATTTCAACAATTATTAACATACGACCTATAGGAATAAATGCAGAACGAATCCCACTATTTGTATGATCAGTAGGAATCACTGCACTACTATTACTTTTATCATTACCTGTATTAGCAGGTGCCATTACTATATTATTAACAGATCGAAATTTTAATACATCATTTTTTGACCCAGCAGGAGGGGGGGATCCAATTCTATATCAACATTTATTTTGATTCTTTGGACACCCAGAAGTATACATTTTAATTCTACCAGGATTTGGACTAATCTCACATATTGTTAGACAAGAAAGAGGAAAAAACGAAGCATTTGGATCATTAGGAATAATTTATGCCATAATAACAATTGGGCTATTAGGATTTATCGTATGAGCACATCATATATTTACAGTAGGTATAGATGTAGATACACGAGCATATTTCACATCAGCTACAATAATTATTGCTGTACCAACAGGTATCAAAATCTTCAGTTGATTAGCAACTATCCATGGAAATAATATTAACTATTCAGTACCTATATTATGAAGATTAGGATTCATTTTCCTATTCACAATAGGGGGTCTTACTGGAGTAATTTTAGCTAATTCATCAATTGATATTATCCTTCATGATACATATTATGTAGTAGCACACTTCCATTATGTATTATCAATAGGAGCTGTATTTGCCATTATCGGAAGATTTATCCAATGATACCCACTATTCACAGGATTAACCATAAATCCAAAATGATTAAAGATCCAATTCATAACCATATTTATTGGAGTAAATATAACCTTTTTTCCACAACATTTTTTAGGGTTAAGAGGAATACCACGACGGTATTCAGATTATCCTGATAGATTTACAACATGAAACGTAATCTCATCGATTGGGTCTAGAATTTCATTAATAGCAGTAATCATACTAATCATCATTATGTGAGAAAGAATCATCTCAAAACGAACAATTATTTTCCAAGAAAATCTACCAAGAAGAATAGAATGAATACAAAATACCCCTCCTGCTGAACATTCATATACTGAATTACCTATTATTAGAAGA---
>Lygus_rugulipennis
ATGAATAAATGATTATTCTCAACAAATCACAAAGATATTGGCACTCTATATTTTATTTTTGGAATATGAGCAGGAATATTAGGTACATCACTAAGATGAATTATTCGAATTGAATTAGGAATACCTGGATCATTTATTGGAGATGATCAAACATATAATGTTGTAGTTACAGCCCATGCTTTCATCATAATTTTCTTCATAGTTATACCAATCATAATTGGAGGATTTGGAAATTGATTAGTACCTTTAATAATTGGTGCACCAGATATAGCATTCCCACGAATAAATAATATAAGATTTTGACTACTACCCCCATCAATTACATTATTAATTATAAGTAGAATTGTCGAAAATGGAGCAGGGACCGGATGAACTGTATACCCTCCATTATCAGCAAATATCTCCCATAATGGAGCATCAGTAGATTTAGCAATCTTTTCACTACACCTAGCAGGTGTAAGATCAATCTTAGGAGCAGTAAACTTTATCTCAACAATTATTAACATACGACCCATAGGGATAAATGCAGAACGAATTCCATTATTTGTATGATCGGTGGGAATCACCGCATTATTATTACTTTTATCTTTACCTGTATTAGCAGGGGCTATTACCATATTATTAACAGATCGAAATTTTAATACATCATTTTTTGATCCAGCAGGAGGGGGAGATCCAATCCTATATCAACATTTATTTTGATTTTTCGGACACCCCGAAGTATACATTTTAATTTTACCAGGATTCGGGCTAATCTCACATATTGTTAGACAAGAAAGAGGAAAAAATGAAGCATTTGGATCATTAGGAATAATTTATGCTATAATAACAATTGGGCTACTAGGATTTATCGTATGAGCACATCATATATTTACAGTAGGAATAGATGTAGATACACGAGCATATTTCACATCAGCTACCATAATTATTGCTGTACCAACAGGTATCAAAATCTTCAGTTGGTTAGCAACTATTCATGGAAATAATATTAACTACTCAGTACCTATACTGTGAAGATTAGGATTTATTTTCCTATTCACAATAGGAGGTCTTACTGGAGTAATTTTAGCTAATTCATCAATTGATATCATCCTTCATGATACATATTATGTAGTAGCACACTTCCATTATGTATTATCAATAGGAGCCGTATTTGCCATTATTGGAAGATTTATCCAATGATACCCATTATTCACAGGATTAACCATAAACCCAAAATGATTAAAAATCCAATTCATAACCATATTTATTGGAGTAAATATAACCTTTTTTCCACAACATTTCTTAGGGTTAAGAGGAATACCACGGCGATATTCAGATTACCCTGATAGATTCACAACATGAAATGTAATTTCATCAATTGGGTCTAGAATTTCACTAATAGCAGTAATCATATTAATCATCATTATATGAGAAAGAATCATTTCAAAACGAACAATAATTTTCCAAGAAAATCTACCAAGAAGAATAGAATGGATACAAAATACACCTCCTGCTGAACATTCATATACTGAATTACCTATTATTAGAAGA---
>Nesidiocoris_tenuis
ATGAACAAATGATTATTATCAACCAATCACAAAGACATTGGTACTTTATACTTCATATTAGGTATATGAGCAGGTATGTTAGGAACATCTATAAGATGAATTATTCGAATTGAATTAGGAATACCCGGGTCATTTATCGGAAATGATCAGACATATAATGTAATAGTAACTGCTCACGCATTTGTAATAATTTTTTTCATAGTTATACCTATTATAATCGGAGGGTTCGGAAATTGATTAGTTCCTCTAATGATTGGGGCCCCTGACATAGCTTTCCCTCGAATAAATAATATAAGATTTTGACTTCTACCCCCTTCACTAACTCTTCTAACTATAAGAAGTATAGTAGAAAGAGGGGCAGGGACAGGATGAACAGTATACCCCCCTCTGTCGGGGAATCTAAGACACAGAGGAGCTTCTGTAGATTTAGCAATTTTTTCACTACACCTAGCTGGTGTTTCATCTATTTTAGGAGCTATCAATTTTATTTCTACAATTATTAATATACGCCCAGAAGGAATATATTTTGAACAAATTCCCTTATTTGTTTGATCCACAGGAATCACTGCCTTACTCTTACTTATCTCTCTCCCAGTACTTGCTGGGGCAATTACAATATTACTCACCGATCGTAATTTTAACACTTCATTCTTTGACCCATCCGGGGGGGGTGATCCTATTCTATATCAACATTTATTTTGGTTCTTTGGGCACCCTGAAGTATATATTTTAATTCTACCGGGATTTGGGTTAATCTCCCATATTTTGAGTCAAGAGAGAGGTAAAAATGAAACATTTGGGTCATTAGGAATGATCTATGCAATACTGTCAATTGGGTTATTGGGGTTTATTGTTTGAGCACACCATATATTTACTGTAGGTATAGATGTTGACACACGAGCTTATTTCACATCGGCTACAATAATTATTGCTGTTCCAACAGGAATCAAAATTTTCAGATGATTAGCAACCATTCATGGAACAAACATAAAAATAACACCATCACTAATGTGAAGTATGGGATTTGTATTCCTATTTACTATAGGAGGGTTAACGGGAGTTATCCTGGCTAACTCCTCTATTGATGTTGTACTACATGACACATACTATGTCGTAGCACATTTCCATTACGTACTGTCAATAGGAGCAGTATTCGCAATCATAAGAGCTTTTATCCAATGATACCCTTTATTCACAGGATTGACTCTAAACACAAAGATACTTAAGATCCAATTCATTAATATATTTTTGGGAGTAAACATCACATTTTTCCCACAACACTTCTTAGGATTAAGAGGTATACCTCGACGATATTCAGACTATCCTGATTCATTTACTACTTGAAACGTAATTTCTACGATGGGTAGAACACTATCTTTAATTAGTATTATTATATTCATCATAATTATCTGAGAAAGAATGACAAAAAAGCGTAGAGTTATATTTAATTTAAATATACCTTCAAGAATTGAATGAATACAGAATAACCCTCCAGCAGAGCATTCATATACTGAAATCCCAATAATTATTAAA---
>Trigonotylus_caelestialium
ATGAATAAATGATTATTCTCAACAAACCACAAGGATATCGGTACCCTATATTTTATGTTTGGAATATGAAGAGGAATATTAGGATCATCACTAAGATGAATCATCCGTATTGAACTTGGAATACCTGGGTCTTTCATTGGAGATGATCAAACCTATAATGTAGTAGTAACAGCACATGCATTCATCATAATTTTCTTTATAGTTATACCAATTATAATTGGAGGATTTGGAAATTGACTAGTACCATTAATAATTGGAGCACCAGATATAGCATTTCCTCGAATAAATAACATAAGATTCTGACTATTACCACCAGCATTAACATTATTAACAATAAGAAGAATTGTAGAAAATGGGGCAGGGACCGGATGGACTGTTTATCCACCATTATCAAGTAATTTATCACATAATGGAGCATCAGTAGATTTAGCTATTTTCTCCCTCCATCTAGCAGGAGTATCATCAATTTTAGGAGCAGTTAACTTCATCTCAACAATCATTAATATACGGCCTAACGGGATACATTTAGAACAAATTCCTTTATTTGTATGATCAGTAGGTATTACTGCTTTATTATTACTATTATCACTCCCAGTTTTAGCAGGGGCTATTACAATACTATTAACAGATCGAAATTTTAATACATCATTTTTCGACCCAAGAGGGGGAGGGGATCCTATTCTATATCAACATTTATTCTGATTTTTTGGACACCCAGAAGTATATATTTTAATTTTACCGGGATTTGGGCTAATCTCCCATATAATTAGACAAGAAAGAGGAAAAAATGAAACATTTGGATGTTTAGGAATAATTTACGCAATAATAGCAATTGGGTTATTAGGATTTATTGTATGAGCACATCATATATTTACAGTTGGAATAGATGTTGACACCCGAGCATACTTTACATCAGCAACTATAATCATTGCTGTTCCTACAGGAATTAAGATCTTTAGATGAATAGCAACAATACATGGTACTAATATTAATTATTCTGCACCCATATTATGAAGAATAGGATTTGTATTCCTATTCACTATAGGAGGATTAACTGGAGTTATTTTAGCTAATTCATCAATTGATATTGTTCTACATGATACTTATTATGTAGTAGCCCATTTCCACTATGTTTTATCTATAGGGGCAGTATTTGCCATTATCGGAAGATTTATCCAATGATACCCCTTATTTACTGGAATAACCCTGAACCCTAAATGATTAAAAATTCAATTTACAACAATATTTGTAGGAGTAAATATAACATTTTTCCCACAACACTTCCTAGGATTAGGGGGGATACCTCGACGGTATTCAGATTATCCTGATAGATACACAACATGAAATGTAATTTCCTCTATTGGATCAAGAATTTCTATTATTAGTGTAATTTTATTAATCATAATCATTTGAGAAAGTATTGTTTCTAAGCGAGAAATAATATTCCAAGAATATATACCAAGTAGAATTGAATGACTACAAAATAGCCCCCCAGCTGAACACTCATATTCTGAATTACCAATAATTTCATCA---
