# Supplementary material for: Comparative mitogenomic analysis of mirid bugs (Hemiptera: Miridae) and evaluation of potential DNA barcoding markers
Source: PeerJ. 2017 Aug 3;5:e3661. doi: 10.7717/peerj.3661 (PMC5545108; doi:10.7717/peerj.3661)
Supplement: Data S1 — Alignment of protein-coding genes, rRNA genes and tRNAs used in this study. [file peerj-05-3661-s012.zip › Raw data-Alignment of protein-coding genes, rRNA genes and tRNAs used in this study/cox2.fas]

>Adelphocoris_fasciaticollis
ATGCCAACTTGATCAAAATTATCTTTTCAAGATAGAAATTCACCTTTAATGGAACAACTAATTTTTTTCCATGACCATACCATAATAATTCTATCTATAATCACCATTATAGTATCATATATAATAATAACAATAATATATAATAAACTTATTAATCGATACCTGCTTGAAGGACAAATAATTGAGTTACTATGAACTATAATACCAGCCATTACACTATTATTTATTGCATTACCATCTCTAAAAATTCTATATATCATAGATGAAATAAATAAACCAATAATAACAATCAAAGCAATTGGACATCAATGATATTGATCATATGAATATTCAGATATAAGAAATATTGAAATACAATCATATATAAAACCAACTAATGAACTTAACATAAATGAATTTCGACTATTAGAAGTAGATAACCGAGTAATTCTACCCATAAAATCAACAATCCGAATACTAGTTACATCATCAGATGTAATCCATTCTTGAACTATCCCAAGTATAGGAATTAAAATTGATGGGACACCTGGACGATTAAACCAGGGAAATATAAATATAAACCGACCAGGACTAATATTCGGACAATGTTCTGAGATTTGCGGAGCAAATCACAGATTTATACCAATTGTAATCGAAAGAGTATCAATAAATCAATTCCTAAACTGATTAAATTCAAAC
>Adelphocoris_fasciaticollis_Yuan
ATGCCAACTTGATCAAAATTATCTTTTCAAGATAGAAATTCACCTTTAATGGAACAACTAATTTTTTTCCATGACCATACCATAATAATTCTATCTATAATCACCATTATAGTATCATATATAATAATAACAATAATATATAATAAACTTATTAATCGATACCTGCTTGAAGGACAAATAATTGAGTTACTATGAACTATAATACCAGCCATTACACTATTATTTATTGCATTACCATCTCTAAAAATTCTATATATCATAGATGAAATAAATAAACCAATAATAACAATCAAAGCAATTGGACATCAATGATATTGATCATATGAATATTCAGATATAAGTAATATTGAAATACGATCATATATAAAACCAACTAATGAACTTAACATAAATGAATTTCGACTATTAGAAGTAGATAACCGAGTAATTCTACCCATAAAATCAACAATCCGAATACTAGTTACATCATCAGATGTAATCCATTCTTGAACTATCCCAAGTATAGGAATTAAAATTGATGGGACACCTGGACGATTAAACCAGGGAAATATAAATATAAACCGACCAGGACTAATATTCGGACAATGTTCTGAGATTTGCGGAGCAAATCACAGATTTATACCAATTGTAATCGAAAGAGTATCAATAAATCAATTCCTAAACTGATTAAATTCAAAC
>Adelphocoris_lineolatus
ATGCCAACTTGATCAAAATTATCTTTTCAAGATAGAAATTCACCTTTAATGGAACAACTAATTTTTTTTCATGATCACACTATAATAATTCTATTTATAATCACTATTATAGTATCATATATAATAATAACAATAATATATAACAAACTTATTAATCGATACCTACTTGAAGGACAAATAATTGAGTTACTATGAACTATAATACCAGCCATCACACTATTATTTATTGCACTACCATCTCTAAAAATTCTATATATCATAGATGAAATAAATAAACCAATAATAACAATCAAAGCAATTGGGCATCAATGATATTGATCATATGAATATTCAGATATAAGAAATATTGAAATAGAATCATATATAAAACCAACTAATGAACTTAACATAAATGAATTCCGACTATTAGAAGTAGATAACCGAGTAATTCTGCCCATAAAATCAACAATCCGAATACTAGTCACATCATCAGATGTAATCCATTCTTGAACTATCCCAAGTATAGGAATTAAAATTGATGGGACACCTGGACGATTAAACCAGGGAAATATAAATATAAACCGACCAGGACTAATATTCGGACAATGTTCTGAGATTTGCGGAGCAAATCACAGATTCATACCAATTGTAATTGAAAGAGTATCAATAAATCAATTCCTAAACTGATTAAATTCAAAC
>Adelphocoris_lineolatus_Yuan
ATGCCAACTTGATCAAAATTATCTTTTCAAGATAGAAATTCACCTTTAATGGAACAACTAATTTTTTTTCATGATCACACTATAATAATTCTATTTATAATCACTATTATAGTATCATATATAATAATAACAATAATATATAACAAACTTATTAATCGATACCTACTTGAAGGACAAATAATTGAGTTACTATGAACTATAATACCAGCCATCACACTATTATTTATTGCACTACCATCTCTAAAAATTCTATATATCATAGATGAAATAAATAAACCAATAATAACAATCAAAGCAATTGGGCATCAATGATATTGATCATATGAATATTCAGATATAAGAAATATTGAAATAGAATCATATATAAAACCAACTAATGAACTTAACATAAATGAATTCCGACTATTAGAAGTAGATAACCGAGTAATTCTGCCCATAAAATCAACAATCCGAATACTAGTCACATCATCAGATGTAATCCATTCTTGAACTATCCCAAGTATAGGAATTAAAATTGATGGGACACCTGGACGATTAAACCAGGGAAATATAAATATAAACCGACCAGGACTAATATTCGGACAATGTTCTGAGATTTGCGGAGCAAATCACAGATTCATACCAATTGTAATTGAAAGAGTATCAATAAATCAATTCCTAAACTGATTAAATTCAAAC
>Adelphocoris_nigritylus
ATGCCAACTTGATCAAAATTATCTTTTCAAGATAGAAATTCACCTTTAATGGAACAACTAATTTTTTTCCATGATCACACCATAATAATTCTATCCATAATCACTATTATAGTATCATATATAATAATAACAATAATATATAATAAACTTATTAATCGATACCTGCTTGAAGGACAAATAATTGAATTACTATGAACTATAATACCAGCCATCACACTATTATTTATTGCATTACCATCTCTAAAAATTCTATACATCATAGATGAAATAAATAAACCAATAATGACAATCAAAGCAATTGGACATCAATGATATTGATCATATGAATATTCAGATATAAAAAATATTGAAATAGAATCATATATAAAACCAACTAATGAACTTAACATAAATGAATTCCGACTATTAGAAGTAGATAACCGAGTAATTTTACCCATAAAATCAACAATCCGAATACTAGTTACATCATCGGATGTAATCCATTCTTGAACTATTCCAAGTATAGGAATTAAAATTGACGGGACACCTGGACGATTAAACCAGGGGAATATAAATATAAACCGACCAGGACTAATATTCGGACAATGTTCTGAGATTTGCGGAGCAAATCACAGATTTATACCAATTGTAATTGAAAGAGTATCAATAAATCAATTTCTAAACTGATTAAATTCAAAC
>Adelphocoris_suturalis
ATGCCAACTTGATCAAAATTATCTTTTCAAGATAGAAATTCACCTTTAATGGAACAACTAATTTTTTTCCATGATCACACCATAATAATTCTATCTATAATCACTATTATAGTATCATATATAATAATAACAATAATATATAATAAACTTATTAATCGATACCTGCTTGAAGGACAAGCAATTGAGTTAATATGAACTATAATACCAGCCATCACACTATTATTTATTGCATTACCATCTCTAAAAATTCTATATATCATAGATGAAATAAATAAACCAATAATAACAATCAAAGCAATTGGACATCAATGATATTGATCATATGAATATTCAGATATAAAAAATATTGAAATAGAATCATATATAAAACCAACTAATGAACTTAACATAAATGAATTCCGACTATTAGAAGTAGATAACCGAGTAATTTTACCCATAAAATCAACAATCCGAATATTAGTTACATCATCGGATGTAATCCATTCTTGAACTATCCCAAGTATAGGAATTAAAATTGACGGGACACCTGGACGATTAAACCAGGGAAATATAAATATAAACCGACCAGGACTAATATTCGGACAATGTTCTGAGATTTGCGGAGCAAATCACAGATTTATACCAATTGTAATTGAAAGGGTATCAATAAATCAATTCTTAAACTGATTAAATTCAAAC
>Adelphocoris_suturalis_Yuan
ATGCCAACTTGATCAAAATTATCTTTTCAAGATAGAAATTCACCTTTAATGGAACAACTAATTTTTTTCCATGATCACACCATAATAATTCTATCCATAATCACTATTATAGTATCATATATAATAATAACAATAATATATAATAAACTTATTAATCGATACCTGCTTGAAGGACAAATAATTGAGTTAATATGAACTATAATACCAGCCATCACACTATTATTTATTGCATTACCATCTCTAAAAATTCTATATATCATAGATGAAATAAATAAACCAATAATAACAATCAAAGCAATTGGACATCAATGATATTGATCATATGAATATTCAGATATAAAAAATATTGAAATAGAATCATATATAAAACCAACTAATGAACTTAACATAAATGAATTCCGACTATTAGAAGTAGATAACCGAGTAATTTTACCCATAAAATCAACAATCCGAATACTAGTTACATCATCGGATGTAATCCATTCTTGAACTATCCCAAGTATAGGAATTAAAATTGACGGGACACCTGGACGATTAAACCAGGGAAATATAAATATAAACCGACCAGGACTAATATTCGGGCAATGTTCTGAGATTTGCGGAGCAAATCACAGATTTATACCAATTGTAATTGAAAGAGTATCAATAAATCAATTCCTAAACTGATTAAATTCAAAC
>Apolygus_lucorum
ATCCCAACATGATCAAATCTATCCCTACAAGATGCAAATTCGCCATTAATAGAACAATTAATCTTCTTCCATGATCATACAATAATAATTTTATTCATAATTACCATTATAGTCTCATATATTATAATAACAACTATATTTAATAGTTATATTAATCGATATTTATTAGAAAACCAAACAATTGAATTAATCTGAACTATTATGCCAGCAGTAACACTTTTATTTATTGCAATTCCTTCACTAAAAATTCTATATTTAATAGATGAAATTAATAATCCAATATTAACAATTAAGGCAATTGGGCATCAATGATATTGAAGATATGAATATTCTGATATAAATAATATTGAAATAGAATCATATATAAAGCCTACAAACTCATTAGAAGAAGGAGACTTCCGATTATTAGAAGTAGATAATCGAATCATTTTACCTATAAAATCAACAATTCGAATTTTAGTAACATCTTCCGATGTAATTCACTCATGAACAATTCCAAGTATAGGAATTAAAATTGACGGCACACCCGGACGATTAAATCAAGGTAATATAAATATTAATCGACCAGGATTAATATATGGGCAATGTTCTGAAATTTGTGGGGCAAATCACAGATTTATACCAATTGTAATTGAAAGTGTATCAATAAATCAATTTATAAACTGATTAAATTCTAAT
>Apolygus_lucorum_Yuan
ATCCCAACATGATCAAATCTATCCCTACAAGATGCAAATTCGCCATTAATAGAACAATTAATCTTCTTCCATGATCATACAATAATAATTTTATTTATAATTACCATTATAGTCTCATATATTATAATAACAACTATATTTAATAGTTATATTAATCGATATTTATTAGAAAACCAAACAATTGAATTAATCTGAACTATTATGCCAGCAGTAACACTTTTATTTATTGCAATTCCTTCACTAAAAATTCTATATTTAATAGATGAAATTAATAATCCAATATTAACAATTAAGGCAATTGGGCATCAATGATATTGAAGATATGAATATTCTGATATAAATAATATTGAAATAGAATCATATATAAAGCCTACAAACTCATTAGAAGAAGGAGACTTCCGATTATTAGAAGTAGATAATCGAATCATTTTACCTATAAAATCAACAATTCGAATTTTAGTAACATCTTCCGATGTAATTCACTCATGAACAATTCCAAGTATAGGAATTAAAATTGACGGCACACCCGGACGATTAAATCAAGGTAATATAAATATTAATCGACCAGGATTAATATATGGGCAATGTTCTGAAATCTGTGGGGCAAATCACAGATTTATACCAATTGTAATTGAAAGTGTATCAATAAATCAATTTATAAACTGATTAAATTCTAAT
>Corizus_tetraspilus
ATTGCAACATGAGGACATATTAGATTACAAGATGCCAACTCGCCATTAATAGAACAATTAATTTTTTTTCATGATCATACATTAATAATTTTATTAATAATTACTATTCTAGTAGCATATACTATAATAAGTTTAATAAACAATTCCTTAATTAATCGTTATCTACTAGAAGGGCAAACCATCGAGTTTATTTGAACTTTAATACCAGCCTTAACACTAATTTTCATTGCCTTACCATCATTACACTTATTGTATCTAATTGATGAAATTAATAATCCATTATTAACATTAAAAACAATTGGACATCAATGGTATTGAAGATATGAATACTCAGATTTTAATAATGTAGAATTTGATTCATATATAAAACCATCAAATGACTTAATAGATAATGAATTCCGGTTACTAGATGTGGATAATCGTGTAATTTTACCAATAAATACACAAATCCGAGTATTAGTAACAGCAGCAGATGTATTACACTCATGAGCTATACCTGCCTTAGGAATTAAAATTGATGCAACACCAGGACGATTAAATCAAGGATGCTTCAAAATTAGACGACCAGGGTTATTATATGGACAATGTTCAGAAATCTGTGGAGCAAACCACAGATTTATACCAATTGTAATCGAAAGAGTTCCCACAACAAATTTCATTAAATGACTAAATGCTAAT
>Eurydema_gebleri
ATTGCAACCTGAGGAAATATAATAACCCAAGACGCAAACTCTTCATTAATAGAACAACTTACATTCTTCCATGATCATACAATTATAATTTTATCTATAATTACAATTATAGTAGCCTACATTATAATTAGATTAACAAAAAGTACATTAATTAATCGATATTTATTAGAAGGACAAACAATTGAATTGATTTGAACTATATTACCAGCAATTACATTAATTTTTATTGCATTACCATCATTACGACTATTATATATAATTGATGAAATTAATAATCCATCAATTACACTAAAAGTTATTGGTCACCAATGATATTGAAGATATGAATATTCAGATTTTAGAGATACTGAATTTGATTCATATATAAAACCAACTAATGAATTAAACCCAGAAGATTTTCGACTTCTAGATGTTGATAATCGTACAGTATTACCAATAAATACACAAACACGAGTAGTAGTAACAGCAGCTGATGTCTTACACTCATGAGCAGTGCCCGCATTAGGAATTAAAATTGATGCAGTACCAGGACGACTTAATCAAGGAACTATTAATATTAATCGTCCTGGTATTATATATGGCCAATGTTCAGAAATTTGTGGTGCAAATCATAGATTTATACCAATTGTAATCGAAAGAACTACAACAGAAAATTTCTTAAAATGAATTAATTCAGTA
>Lygus_Hesperus
ATCCCAACATGATCAAATTTATCATTACAAGATGCAAATTCACCATTAATAGAACAATTAATCTTTTTCCATGACCATACTATAATAATTCTATTCATAATTACCATCATAGTATCATATATTATAGCAACAACATTGTATAATAAATTAATTAACCGATATTTATTAGAAAGACAAACAATTGAATTAATTTGAACAATAATACCAGCAATCACCCTATTATTCATCGCAATCCCATCACTTAAAATTCTATATTTAATAGATGAAATTAATAATCCAATAATAACCATTAAGGCAATTGGACATCAATGATACTGAACATATGAATATTCAGATATCAAAAATATCGAAATAGAATCATATATAAAACCAACTAACACATTAGAAAATAACGAATTCCGATTACTTGAAGTAGACAATCGAATCGTATTACCTATAAAATCAACTATCCGAATTCTAGTTACATCATCTGATGTAATTCATTCATGAACCATCCCAAGTTTGGGAATCAAAATTGATGGCACACCAGGACGATTAAATCAAGGGAGAATAAACATAAACCGACCAGGACTAATATATGGGCAATGTTCTGAAATTTGTGGAGCAAACCACAGATTTATACCAATCGTAATTGAAAGAGTTTCAATTAATCAATTTATAAACTGATTAAATTCAAAT
>Lygus_lineolaris
ATCCCAACATGGTCAAATTTATCATTACAAGATGCAAATTCACCATTAATAGAACAATTAATCTTCTTCCATGACCATACTATAATAATTCTATTCATAATTACCATTATAGTATCATATATTATAGTAACAACATTTTATAATAAATTAATCAACCGATATTTATTAGAAAGACAAACAATTGAATTAATTTGGACAATATTACCAGCAATCACCTTATTATTCATTGCAATCCCATCACTTAAAATTTTATATTTAATAGATGAAGTTAATAATCCGATAATGACCATTAAGGCAATTGGACATCAATGATACTGAACATATGAATATTCAGATATCAAAAATATCGAGATAGAATCATATATAAAACCAACTAACACATTAGAAAATAACGAATTCCGATTAATTGAAGTAGATAACCGAATTGTATTACCAATAAAATCAAATATCCGAATCCTAGTTACATCATCTGATGTAATTCATTCATGAACCATCCCAAGCTTGGGAATCAAAATTGATGGCACACCAGGACGATTAAATCAAGGAAGAATAAACATAAACCGGCCAGGACTAATATATGGTCAATGTTCAGAAATTTGTGGGGCAAACCACAGATTTATACCAATCGTAATTGAAAGAGTTTCAATTAATCAATTTATAAACTGATTAAATTCAAAT
>Lygus_pratenszs
ATCCCAACATGATCAAATTTATCATTACAAGATGCAATTTCACCATTAATAGAACAATTAATCTTCTTCCATGACCATACTATGATAATTCTATTCATAATTACCATCATAGTATCATATATTATAGCAACAACATTATATAATAAGTTAATCAACCGATATTTATTAGAAAGACAAACAATTGAATTAATTTGAACAATAATACCAGCAATCACCCTATTATTCATCGCAATTCCATCACTTAAAATTTTATATTTAATAGATGAAATTAATAATCCAATAATAACCATTAAGGCAATTGGGCATCAATGATACTGAACATATGAATATTCAGATATCAAAAATATCGAAATAGAATCATATATAAAACCAACTAAAACATTAGAAAATAACGAATTCCGATTACTTGAAGTAGACAATCGAATCGTAATACCAATAAAATCAACTATCCGAATTCTAGTTACATCATCTGATGTAATTCATTCATGAACCATCCCAAGCTTGGGAATCAAAATTGATGGCACACCAGGACGATTAAATCAAGGGAGAATAAACATAAACCGACCAGGACTAATATATGGGCAATGTTCTGAAATTTGTGGAGCAAACCACAGATTTATACCAATCGTAATTGAAAGAGTTTCAATTAATCAATTTATAAACTGATTAAATTCAAAT
>Lygus_rugulipennis
ATCCCAACATGATCAAATTTATCATTACAAGATGCAAATTCCCCATTAATAGAACAATTAATCTTCTTCCATGACCATACCATAATAATCCTATTCATAATTACCATCATAGTATCATATATTATAGCAACAACAATATATAATAAATTAATCAATCGATACTTATTGGAAAGACAAACAATTGAATTAATTTGGACAATAATACCAGCAATCACCCTATTATTCATTGCAATCCCATCACTTAAAATTCTATATTTAATGGATGAAATTAATAATCCAATAATAACTATTAAAGCAATTGGGCATCAATGATATTGAACATATGAATATTCAGATATCAAAAATATCGAAATGGAATCATATATAAAACCAACTAACATATTAGAAAATAATGAATTCCGATTACTTGAAGTAGATAATCGAATTGTTTTACCTATAAAATCAACTATCCGAATCTTAGTTACATCATCCGATGTAATTCATTCATGAACCATCCCAAGTTTGGGAATCAAAATTGATGGCACACCAGGACGATTAAATCAAGGAAGAATAAACATAAACCGACCAGGACTAATATATGGGCAATGTTCTGAAATTTGTGGAGCAAACCACAGATTCATACCAATCGTAATTGAAAGAGTTTCAATTAATCAATTTATAAACTGATTAAATTCAAAT
>Nesidiocoris_tenuis
ATTGCCACATGAAAATCTATATTAATGCAAGACGCTAATTCACCTTTAATAGAACAATTAATTTTCTTCCATGACCACACAATCATAATTCTAACCATAATTACTATCATAGTTACATATATTATACTAAGAACTATAACTAATAAAATAGTAAATCGGTTTTTATTAAATGGTCAAAATATTGAAACATTATGAACACTATCACCTGCCCTGTTACTTATATTTATCGCATTGCCATCCTTAAAGATTCTTTATCTAATAGATGAAATATACAATCCAATAACAACAATTAAAGCAATTGGGCATCAATGATATTGGACATATGAATACTCAGATATAAAAAATATCGAGATCGAATCTTATATAAAACCTACCAACACATTAGAAAAGAATGAATTCCGATTATTAGAAGTTGATAATCGAGTTATTTTACCCATTAAATGTAATATCCGATTATTAGTCACATCAAGTGACGTAATTCATTCATGGACAATCCCAAGAATTGGTGTTAAAATTGATGGAATTCCTGGACGAATCAATCAAGGGGTAATTAATATCAAACGACCCAGACTTATATTCGGACAATGTTCTGAGATTTGCGGAGCAAATCACAGATTCATACCTATTGTTGTTGAATCTGTTAGTATAAAACAATTCTTAAATTGACTGAATATA---
>Trigonotylus_caelestialium
ATGGCAACATGAAAAACCTTAACATTTCAAGATAGAAATTCACCTTTAATAGAACAATTAATATTCTTCCATGATCACACAATAATAATTCTATTCATAATTACTATTATAGTATTATATATTATAATTTCCACAATAACAAACAAATTAATTAATCGATACCTATTAGAAGGTCAAAATATTGAACTAGTATGAACACTAATACCAGCAGTAACTCTACTATTTATCGCTTTACCATCATTAAAAATTCTATATCTAATGGATGAAGTTAATAACCCAATCTTAACAATCAAGGCAATTGGACATCAATGATATTGAAGATATGAGTATTCAGATATTAAAAATATAGAAATAGAATCATATATAAAACCAACTAACAGAATAGAAAATGATGAATTTCGATTAATTGAAGTTGATAATCGAGTAGTATTACCGATAAAATCTAATATCCGAGTATTAGTAACATCATATGATGTTATCCATTCTTGGGCAGTACCGAGATTAGGTATCAAAATTGATGGAACACCAGGACGTATAAATCAAGGAATTATTAATATAAAACGACCAGGATTAATATATGGCCAATGTTCAGAAATTTGTGGGGCAAATCACAGATTTATACCCATTGTATTAGAAAGAGTTTCTATAAACCAATTCATAAACTGATTAAATTCTAAC
