# Supplementary material for: Comparative mitogenomic analysis of mirid bugs (Hemiptera: Miridae) and evaluation of potential DNA barcoding markers
Source: PeerJ. 2017 Aug 3;5:e3661. doi: 10.7717/peerj.3661 (PMC5545108; doi:10.7717/peerj.3661)
Supplement: Data S1 — Alignment of protein-coding genes, rRNA genes and tRNAs used in this study. [file peerj-05-3661-s012.zip › Raw data-Alignment of protein-coding genes, rRNA genes and tRNAs used in this study/cox3.fas]

>Adelphocoris_fasciaticollis
ATGAGAAAACAT---AACCACCCATTCCATTTAGTAGATTATAGACCATGACCATTAACAAGATCAATTGGGGCACTTACACTTGTATCAGGAATAATTATATGATTTCATATAAATAATATATATATATTTATATTAGGGATTATTATCCTATTATTATCAATATATCAATGATGACGAGATATTATTCGGGAAGGCACTTTCCAAGGAAAGCATACCATTAAAGTAGTTAAAGGACTAAAGATAGGTATAATCTTATTTATTACATCAGAAATTTTTTTTTTCATTTCATTTTTCTGAGCATTTTTCCATAGTAGATTATCCCCAACTATCGAAATTGGTATAATTTGACCTCCTAAAGGAATCTTAACATTCAACCCAATACAAATTCCTTTATTAAATACAATAATTCTACTTTGTTCTGGAATCACCATCACATGAGCTCATCATGCAATAATAATAAAAAATTTTAACCAGACTAAACAAGGATTAATTATAACAGTAAGTTTAGGAATTTATTTCACTATCCTTCAAGCATACGAATATTATGAATCAACATTTACAATTAGAGATTCAATTTATGGGTCATGTTTTTTTATAGCAACCGGATTCCATGGTATCCATGTTATAATCGGTACAATTTTTATTATAACATGTTTAATTCGACATATTAAATATCATTTTTCCAGAAATCATCATTTTGGATTTGAAGCAGCAGCATGATATTGACACTTTGTTGATGTAGTATGACTATTTCTTTACATTACTATTTACTGATGAGGTAGA
>Adelphocoris_fasciaticollis_Yuan
ATGAGAAAACAT---AACCACCCATTCCATTTAGTAGATTATAGACCATGACCATTAACAAGATCAATTGGGGCACTTACACTTGTACCAGGAATAATTATATGATTTCATATAAATAATATATATATATTTATATTAGGGATTATTATCCTATTATTATCAATATATCAATGATGACGAGATATTATTCGGGAAGGCACTTTCCAAGGAAAGCATACCATTAAAGTAGTTAAAGGACTAAAGATAGGTATAATCTTATTTATTACATCAGAAATTTTTTTTTTCATTTCATTTTTCTGAGCATTTTTCCATAGTAGATTATCCCCAACTATCGAAATTGGTATAATTTGACCTCCTAAAGGAATCTTAACATTCAACCCAATACAAATTCCTTTATTAAATACAATAATTCTACTTTGTTCTGGAATCACCATCACATGAGCTCATCATGCAATAATAATAAAAAATTTTAACCAGACTAAACAAGGATTAATTATAACAGTAAGTTTAGGAATTTATTTCACTATCCTTCAAGCATACGAATATTATGAATCAACATTTACAATTAGAGATTCAATTTATGGGTCATGTTTTTTTATAGCAACCGGATTCCATGGTATCCATGTTATAATCGGTACAATTTTTATTATAACATGTTTAATTCGACATATTAAATATCATTTTTCCAGAAATCATCATTTTGGATTTGAAGCAGCAGCATGATATTGACACTTTGTTGATGTAGTATGACTATTTCTTTACATTACTATTTACTGATGAGGTAGA
>Adelphocoris_lineolatus
ATGAGAAAACAT---AACCACCCATTCCATTTAGTAGATTATAGACCATGACCATTAACAAGATCAATTGGGGCACTTACACTTGTATCAGGAATAATTATATGATTTCATATAAATAATATATATATATTCATATTAGGAATTATTATTCTATTATTATCAATATATCAATGATGACGAGATATTATTCGAGAAGGTACTTTCCAAGGAAAGCATACCATTAAAGTAGTAAAAGGACTAAAGATAGGTATAATCTTATTTATTACATCAGAAATTTTTTTTTTCATTTCATTTTTCTGAGCATTTTTCCATAGTAGATTATCCCCAACTATCGAAATTGGTATAATTTGACCTCCTAAAGGAATCTTAACATTCAACCCAATACAAATTCCTTTATTAAATACAATAATTCTACTTTGCTCTGGAATCACCATCACATGAGCCCATCATGCAATAATAAGAAAAAATTTTAACCAGACTAAACAAGGATTAATTATAACAGTAAGTTTAGGAATTTATTTCACTATCCTTCAAGCATACGAATACTATGAATCAACATTTACAATTAGAGATTCAATTTATGGATCATGTTTTTTTATAGCAACCGGATTCCATGGCATTCATGTTATAATCGGTACAATTTTTATTATGACATGTTTAATTCGACATATTAAATATCATTTTTCCAGAAATCATCATTTTGGATTTGAAGCAGCAGCATGATATTGACACTTTGTTGATGTAGTATGACTATTTCTTTACATTACTATTTACTGATGAGGTAGA
>Adelphocoris_lineolatus_Yuan
ATGAGAAAACAT---AACCACCCATTCCATTTAGTAGATTATAGACCATGACCATTAACAAGATCAATTGGGGCACTTACACTTGTATCAGGAATAATTATATGATTTCATATAAATAATATATATATATTCATATTAGGAATTATTATTCTATTATTATCAATATATCAATGATGACGAGATATTATTCGAGAAGGTACTTTCCAAGGAAAGCATACCATTAAAGTAGTAAAAGGACTAAAGATAGGTATAATCTTATTTATTACATCAGAAATTTTTTTTTTCATTTCATTTTTCTGAGCATTTTTCCATAGTAGATTATCCCCAACTATCGAAATTGGTATAATTTGACCTCCTAAAGGAATCTTAACATTCAACCCAATACAAATTCCTTTATTAAATACAATAATTCTACTTTGCTCTGGAATCACCATCACATGAGCCCATCATGCAATAATAAGAAAAAATTTTAACCAGACTGAACAAGGATTAATTATAACAGTAAGTTTAGGAATTTATTTCACTATCCTTCAAGCATACGAATACTATGAATCAACATTTACAATTAGAGATTCAATTTATGGATCATGTTTTTTTATAGCAACCGGATTCCATGGCATTCATGTTATAATCGGTACAATTTTTATTATGACATGTTTAATTCGACATATTAAATATCATTTTTCCAGAAATCATCATTTTGGATTTGAAGCAGCAGCATGATATTGACACTTTGTTGATGTAGTATGACTATTTCTTTACATTACTATTTACTGATGAGGTAGA
>Adelphocoris_nigritylus
ATGAGAAAACAT---AACCACCCATTCCATTTAGTAGATTATAGGCCATGACCATTAACAAGATCAATTGGGGCACTTACACTTGTATCAGGAATAATTATATGATTTCATATAAATAATATATATATATTCATATTAGGAATTATTATCCTATTATTATCAATATATCAATGATGACGAGATATTATTCGAGAAGGTACTTTTCAAGGAAAGCATACCATTAAAGTAGTTAAAGGACTAAAGATAGGTATAATTTTATTTATTACATCAGAAATTTTTTTTTTCATTTCATTTTTCTGAGCATTTTTCCATAGTAGATTATCCCCAACTATCGAAATTGGTATAATTTGACCTCCTAAAGGAATCTTAACATTCAACCCAATACAGATTCCTTTATTAAATACAATAATTCTACTTTGTTCTGGAATCACTATCACATGAGCTCATCATGCAATAATAAGAAAAAATTTTAACCAGACTAAACAAGGATTAATTATAACAGTAAGATTAGGAATTTATTTCACTATCCTTCAAGCATATGAATACTATGAATCAACATTTACAATTAGAGATTCAATTTATGGATCATGTTTTTTTATAGCAACCGGATTTCATGGTATCCATGTTATAATCGGTACAATTTTTATTATAACATGTTTAATTCGACATATTAAATATCATTTTTCCAGAAATCATCATTTTGGGTTTGAAGCAGCAGCATGATATTGACACTTTGTTGATGTAGTATGACTATTTCTTTACATTACTATTTACTGATGAGGTAGA
>Adelphocoris_suturalis
ATGAGAAAACAT---AACCACCCATTCCATTTAGTAGATTATAGACCATGACCATTAACAAGATCAATTGGGGCACTTACACTTGTGTCAGGAATAATTATATGATTTCATATAAATAATATATATATATTCATATTAGGAATTATTATCCTATTATTATCAATATATCAATGATGACGAGATATTATTCGGGAAGGTACTTTCCAAGGAAAGCATACCATTAAAGTAGTTAAAGGATTAAAGATAGGTATAATCTTATTTATTATATCAGAAGTTTTTTTTTTCATTTCATTTTTCTGAGCATTTTTCCATAGTAGATTATCCCCAACTATCGAAATTGGTATAATTTGACCTCCTAAAGGAATCTTAACATTCAACCCAATACAAATTCCTTTATTAAATACAATAATTCTACTTTGTTCTGGAATCACTATCACATGAGCTCATCATGCAATAATAAGAAAAAATTTTAACCAGACCAAACAAGGATTAATTATAACAGTAAGATTAGGAATTTATTTCACTATCCTTCAAGCATACGAATACTATGAATCAACATTTACAATCAGAGATTCAATCTATGGGTCATGTTTTTTTATAGCAACCGGATTTCATGGTATCCATGTTATAATCGGTACTATTTTTATTATAACATGTTTAATTCGACATATTAAATATCATTTTTCCAGAAATCATCATTTTGGGTTTGAAGCAGCAGCATGATACTGACACTTTGTTGATGTAGTATGACTATTTCTTTACATTACTATTTACTGATGAGGTAGA
>Adelphocoris_suturalis_Yuan
ATGAGAAAACAT---AACCACCCATTCCATTTAGTAGATTATAGACCATGACCATTAACAAGATCAATTGGGGCACTTACACTTGTGTCAGGAATAATTATATGATTTCATATAAATAATATATATATATTCATATTAGGAATTATTATCCTATTATTATCAATATATCAATGATGACGAGATATTATTCGGGAAGGTACTTTCCAAGGAAAGCATACCATTAAAGTAGTTAAAGGACTAAAGATAGGTATAATTTTATTTATTACATCAGAAGTTTTTTTTTTCATTTCATTTTTCTGAGCATTTTTCCATAGAAAATTATCCCCAACTATCGAAATTGGTATAATTTGACCTCCTAAAGGAATCTTAACATTCAACCCAATACAGATTCCTTTATTAAATACAATAATTCTACTTTGTTCTGGAATCACTATCACATGAGCTCATCATGCAATAATAAAAAAAAATTTTAACCAGACCAAACAAGGATTAATTATAACAGTAAGATTAGGAATTTATTTCACTATCCTTCAAGCATACGAATACTATGAATCAACATTTACAATCAGAGATTCAATTTATGGGTCATGTTTTTTTATAGCAACCGGATTTCATGGCATCCATGTTATAATCGGTACAATTTTTATTATAACATGTTTAATTCGACATATTAAATATCATTTTTCCAGAAATCATCATTTTGGATTTGAAGCAGCAGCATGATACTGACACTTTGTTGATGTAGTATGACTATTTCTTTACATTACTATTTACTGATGAGGTAGA
>Apolygus_lucorum
ATGAGAAAACAC---AATCACCCATTCCATTTAGTGGATTATAGACCATGACCATTAACAGGATCAATTGGAGCCCTAACCTTAGTTTCAGGAATAGTAATATGATTCCATAAAAACAACATCTCCATATTTATATTAGGAGTAACAATTCTTCTATTAACAATATTTCAATGATGACGTGATATTGTCCGAGAAGGAACATTCCAAGGTAAACATACCTTTAAGGTAGTAAATGGATTAAAATTAGGAATAATCCTATTTATTATTTCAGAAGTATTATTTTTTGTATCATTTTTCTGAGCATTCTTTCATAGAAGATTATCACCTAGTATTGAAATCGGAATATTATGACCTCCTATAGGAATTTCAACATTCAATCCGATACAAATTCCCTTACTTAATACAATAATTCTATTATGTTCAGGGATTACAATTACATGAAGTCATCATGCTATAATAGAAAAAAATTTTAGACAAACCACCCAAGGTCTAATTTTCACTGTAACTTTAGGAATTTATTTTACTATCCTTCAAGGATATGAATATTATGAAGCAATGTTCTCTATTAGAGATTCAGTTTATGGTTCATGTTTCTTCATAGCAACAGGATTCCATGGAATTCATGTAATTATCGGAACTACATTTATTCTTATATGTTTAATCCGACATATAAAATATCACTTTTCTAATAAACACCATTTTGGATTTGAGGCTGCCGCATGATATTGGCACTTTGTTGATGTAGTATGACTATTCCTGTATATTACTATTTACTGATGAGGTAGA
>Apolygus_lucorum_Yuan
ATGAGAAAACAC---AATCACCCATTCCATTTAGTGGATTATAGACCATGACCATTAACAGGATCAATTGGAGCCCTAACCTTAGTTTCAGGAATAGTAATATGATTCCATAAAAACAATATCTCCATATTTATATTAGGAGTAACAATTCTTCTACTAACAATATTTCAATGATGACGTGATATTGTCCGAGAAGGAACATTCCAAGGTAAACATACCTTTAAGGTAGTAAATGGATTAAAATTAGGAATAATCCTATTTATTATTTCAGAAGTATTATTTTTTGTATCATTTTTCTGAGCATTCTTCCATAGAAGATTATCACCTAGTATTGAAATCGGAATATTATGACCTCCTATAGGAATTTCAACATTCAATCCGATACAAATTCCCTTACTTAATACAATAATTCTATTATGTTCAGGGATTACAATTACATGAAGTCATCATGCTATAATAGAAAAAAATTTTAGACAAACCACCCAAGGTCTAATTTTCACTGTAACTTTAGGAATTTATTTTACCATCCTTCAAGGATATGAATATTATGAAGCAATGTTCTCTATTAGAGATTCAGTTTATGGTTCATGCTTCTTCATAGCAACAGGATTCCATGGGATTCATGTAATTATCGGGACTACATTTATTCTTATATGTTTAATCCGACATATAAAACATCACTTTTCTAATAAACACCATTTTGGATTTGAGGCTGCCGCATGATATTGGCACTTTGTTGATGTAGTATGACTATTCCTGTATATTACTATTTACTGATGAGGTAGA
>Corizus_tetraspilus
ATGAAAACACATAGAAATCACCCATATCATTTAGTAGATTATAGTCCTTGACCATTAACTGGATCTATTGGAGCAATAACACTTACATCAGGTATAATTTTATGATTTCACAAGAATGAAATATATTTATTTTATTTAGGAGTAACAATTACATTATTAACAATATTCCAATGATGACGAGATATTGTCCGAGAAAGAACATTTCAAGGAAAACATACAATTAAAGTAACTGAAGGATTAAAGTTAGGAATAATTTTATTCATCATTTCAGAAGTGTTTTTCTTCATTTCATTCTTCTGAGGATTTTTCCATAGAAGTCTAGCACCTACAATTGAATTAGGTATAATTTGACCCCCTAAGGGTATTAAAACTTTTAACCCTATAGAAATTCCCTTATTAAACACCATAATTTTATTGTGTTCGGGAATTAGAGTAACATGAGCTCACCACAGATTAATAAATGGTAAACATTCACAAACAATAAAAGCCTTGATATTAACTGTATTATTAGGTATCTACTTCACAATTCTACAAGCCTATGAATATATAGAAGCCAGATTCTGTATTAGAGATTCTGTTTATGGATCTAGATTTTTTATAGCAACCGGCTTTCATGGTATTCACGTAATAGTAGGAACAACATTTCTAATAATTTGTTTAATACGTCATATAATATATCATTTTTCAAAAACTCATCATTTCGGATTTGAAGCAGCAGCATGATACTGACACTTTGTAGACGTGGTATGATTATTCCTTTATATTTCTATTTACTGATGAGGTAGA
>Eurydema_gebleri
ATGAAAATACACAAAAATCACCCTTATCATTTAGTTGATTATAGCCCATGACCTTTAACTGGATCTATTGGAGCTATAGCTTTAACATCAGGTAGGGTACTATGATTCCATAAAAACGAAATATACTTATTCTTTTTAGGTGTTACAATTTTATTATTAACAATAATTCAATGATGGCGAGATATTGTTCGAGAAGCTACATTTCAAGGGCATCACACCATTAAAGTTACTAATGGTTTAAAGATTGGAATAATTCTATTTATTATTTCAGAAGTATTTCTCTTTATCTCTTTTTTCTGAGGATTTTTTCATAGAAGATTAGcCCCAACTGTTGAAATTGGAATAATATGACCTCCAAAGGGTATTATTGTATTCAATCCTATAGAAATTCCATTATTAAATACAATAATTCTATTATGTTCAGGAATAACAGTAACCTGAGCCCACCACAGATTAATAAATAATAATTATTCAGAAACAACTAAAAGATTAACATTAACTGTATTATTAGGTATTTACTTTACCATTTTACAAGCTTATGAATATAGTGAAGCTAGATTTTGTATTAGAGACTCAATTTATGGATCATGCTTTTATATAGCAACTGGATTTCATGGATTACACGTAATTATTGGAACTATTTTCTTATCTGTTTGCCTAATACGACATATTAAATGTCACTTTTCAAGTAACCACCATTTTGGATTTGAAGCAGCAGCCTGATACTGACATTTTGTAGATGTAGTCTGATTATTCCTTTATATTTCTATTTACTGATGAGGTAGA
>Lygus_Hesperus
ATGAGAAAACAT---AATCACCCATTCCATTTAGTGGATTATAGACCATGACCATTAACAGGATCAATTGGAGCACTAACATTAGTATCTGGTATAGTAATATGATTCCATAAAAATAATATTTCAATATTCATACTAGGGGTATCAATTCTATTATTAACAATATATCAATGATGGCGAGATATCGTACGAGAAGGGACATTTCAAGGCAAGCATACCTTAAAAGTAGTACACGGGCTAAAATTAGGAATAATTTTATTTATTATTTCTGAAGTATTATTTTTTGTATCATTTTTCTGGGCATTCTTCCATAGAAGACTTTCACCAACCATTGAAATTGGTATAATATGACCCCCTAAAGGAATTATAACATTTAATCCTATACAAATCCCATTATTAAATACTATAATCCTGCTATGTTCAGGAATCACTATTACATGAGCACACCATTCATTGATAGAAAAAAACTTCAGACAAACCACCCAAGGTTTAATATTAACTGTAATTTTAGGGTTATATTTCACTTTACTTCAAGGATATGAATACTATGAAGCAATATTCTCAATCAGAGATTCAATTTATGGGTCATGTTTCTTTATAGCTACCGGATTCCACGGAATCCATGTAATTATTGGGACCACATTCATTTTTATATGTTTAATTCGACATATAAAATACCATTTTTCCAGAAAACATCATTTTGGATTCGAAGCAGCTGCATGATATTGACATTTTGTAGACGTAGTATGACTATTTTTATATATTACTATTTACTGATGAGGTAGA
>Lygus_lineolaris
ATGAGAAAACAT---AATCACCCATTCCATTTAGTGGATTATAGACCATGACCATTAACAGGATCAATTGGAGCACTAACATTAGTATCTGGTATAGTAATATGATTCCATAAAAATAATATTTCAATATTAATACTAGGAGTATCAATTTTATTATTAACAATATATCAATGATGACGTGATATCGTACGAGAAGGGACATTTCAAGGTAAACATACCCTAAAAGTAGTGCATGGATTAAAATTAGGAATAATTTTATTTATTATTTCTGAAGTATTATTTTTTGTATCATTTTTCTGAGCATTCTTCCATAGAAGTCTTTCACCAACCATTGAAATCGGTATAATATGACCTCCTAAAGGAGTTATGACATTTAATCCTATACAAATTCCATTATTAAATACTATAATCCTATTATGTTCAGGAATTACTATTACATGAGCACACCATTCATTGATAGAAAAAAATTTCAGACAAACCACCCAAGGTTTAATATTAACCGTAATTTTAGGACTATATTTCACTTTACTTCAAGGATATGAATATTATGAAGCAATATTCTCAATCAGAGATTCAATTTATGGATCATGTTTCTTTATAGCTACCGGATTCCACGGAATCCATGTAATAATTGGGACCACATTCATTTTTATATGTTTAATTCGACATATAAAATATCATTTTTCCAGAAAACATCATTTTGGATTCGAAGCTGCTGCATGATATTGACATTTTGTAGACGTAGTATGACTATTTTTATATATTACTATTTACTGATGAGGTAGA
>Lygus_pratenszs
ATGAGAAAACAT---AACCACCCATTCCATTTAGTGGATTATAGACCACGACCATTAACAGGATCAATTGGAGCACTAACATTAGTATCTGGAATAGTAATATGATTCCATAAAAATAATATTTCAATATTCATACTAGGGGTATCAATTCTATTATTAACAATATATCAATGATGGCGAGATATCGTACGAGAAGGGACATTTCAAGGCAAGCATACCTTAAAAGTAGTACACGGACTAAAATTAGGAATAATTTTATTTATTATTTCTGAAGTATTATTTTTTGTATCATTTTTCTGAGCATTCTTCCATAGAAGACTTTCACCAACCATTGAAATTGGTATAATATGGCCCCCTAAAGGAATTATAACATTTAATCCTATACAAATCCCATTATTAAATACTATAATCCTGCTATGTTCAGGAATCACTATTACATGAGCACACCATTCATTGATAGAAAAAAACTTCAGACAAACCACCCAAGGTTTAATATTAACTGTAATTTTAGGGTTATATTTCACTTTACTTCAAGGATATGAATACTATGAAGCAATATTCTCAATCAGAGATTCAATTTATGGATCATGTTTCTTTATAGCTACCGGATTCCACGGAATCCATGTAATTATTGGGACCACATTCATTTTTATATGTTTAATTCGACATATAAAATACCATTTTTCCAGAAAACATCATTTTGGATTCGAAGCAGCTGCATGATATTGACATTTTGTAGACGTAGTATGACTATTTTTATATATTACTATTTACTGATGAGGTAGA
>Lygus_rugulipennis
ATGAGAAAACAT---AATCACCCATTCCATTTAGTGGATTATAGACCATGGCCATTAACAGGATCAATTGGAGCATTGACATTAGTATCTGGTATAGTTATATGATTCCATAAAAATAATATTTCAATATTTATATTAGGAGTATCAATCCTATTATTAACAATATATCAATGATGACGAGATATCGTACGAGAAGGGACATTCCAAGGAAAACATACCCTAAAAGTAGTACATGGACTAAAATTAGGAATAATTTTATTTATTATTTCTGAAGTATTATTTTTTGTATCATTTTTCTGAGCATTCTTCCATAGAAGACTATCGCCAACCATCGAAATTGGTATACTATGACCACCTAAAGGAATTATAACATTTAATCCTATACAAATTCCATTACTAAATACTATAATCCTGCTATGCTCAGGAATCACTATTACATGAGCACATCATTCATTAATAGAAAAAAATTTCAGACAAACCACCCAAGGCTTAATATTAACTGTAATTTTAGGGCTATATTTTACTATACTTCAAGGATACGAATATTATGAAGCAATATTCTCAATTAGAGATTCAATTTATGGATCATGTTTCTTTATGGCTACTGGATTCCACGGGATTCATGTAATAATTGGGACCACATTTATTTTAATATGCTTAATTCGACATATAAAATATCATTTTTCCAGAAAACATCATTTTGGATTCGAAGCAGCTGCATGATATTGACATTTTGTAGACGTAGTATGACTATTTTTATATATTACTATTTACTGATGAGGTAGA
>Nesidiocoris_tenuis
ATGAATAAACAT---AATCACCCCTTCCATCTAGTAGACTATAGACCTTGGCCTTTAACAGGCTCGATTGGAGCCCTTACCCTTGTAAGAGGGTTAGTGATACTCTTCCATAAAAACAGATTAAATATATTATTGTTAGGGGTAATCATTGTGTTGATAACAATGTATCAATGATGACGAGATATTATTCGAGAAGGGACTTTCCAAGGTAAACATACTTATAAAGTAGTCCAAGGGCTTAAATTAGGAATAATTTTATTTATCATTTCCGAAATCTTATTTTTTGTGTCTTTTTTTTGAGCATTCTTCCATAGAAGATTGACCCCAGTGATCGAAATTGGAGGAAACTGACCTCCAGTTGGGATCACAACATTTAACCCGACACAAATTCCTTTATTAAATACAATAATTTTATTATGTTCTGGTATTAGAATCACGTGAGCTCATCATAGTCTTATAAATTCTGATCATAAAAACACTACAATCTCTCTAATAATTACTGTGGCCCTAGGAATTTATTTTTCAATCCTTCAAGGATATGAGTACCTTGAAGCCATATTTAGTATTAGAGATTCAATTTATGGGTCTTGTTTTTTTATAGCAACAGGATTCCACGGATTACATGTGTTGATTGGGACATTATTTATTATAATTTGTATAATACGTCAAATTAAACATCATTTCTCTAAAAACCACCACTTTGGGTTTGAAGCTTCAGCATGATATTGACATTTTGTAGACGTTGTTTGACTATTTTTGTATATTACTATTTACTGATGAGGTAGC
>Trigonotylus_caelestialium
ATGAGTAAAAAT---AACCACCCATTTCATTTAGTAGATTATAGACCCTGACCTCTTACAGGATCAATCGGAGCATTGACTATAGTTTCAGGAATAGTTATATGATTTCATACTAACAATATATTTATATTTTTTCTAGGTGTATCAATCCTATTATTAACCATATATCAATGATGACGAGATATTGTACGAGAAGGGACATTCCAGGGAAAGCACACCCTAAAAGTAGTAAATGGATTAAAATTAGGGATAATTTTATTTATTATCTCAGAAGTATTTTTTTTTATTTCCTTTTTCTGAGCATTCTTCCACAGAAGATTATCACCCACAATTGAGATTGGTATAATCTGACCCCCCAAGGGGATTATTACTTTTAACCCCATTCAAATCCCATTACTTAATACTATAATCCTATTATGTTCAGGAATTACAATCACATGAGGCCATCATGCTATAATAGCAAAAAATTATGCCCAGACAACTCAAGGGTTATTAATGACCGTAATTTTAGGGGTATATTTTTCTATTTTACAAGGATATGAATATTATGAGTCAATATTTACTATTAGAGACTCAGTGTATGGGTCATGTTTTTTTATAGCTACAGGATTTCATGGGATTCATGTATTGATCGGAACTTCATTTATTGCTATTTGTCTAATCCGGCATATAAATCATCACTTCTCAAATAAACACCACTTCGGATTTGAAGCAGCGGCATGATATTGGCACTTTGTAGATGTAGTATGACTATTCCTTTATATTACTATTTACTGATGAGGTAGA
