# Supplementary material for: Comparative mitogenomic analysis of mirid bugs (Hemiptera: Miridae) and evaluation of potential DNA barcoding markers
Source: PeerJ. 2017 Aug 3;5:e3661. doi: 10.7717/peerj.3661 (PMC5545108; doi:10.7717/peerj.3661)
Supplement: Data S1 — Alignment of protein-coding genes, rRNA genes and tRNAs used in this study. [file peerj-05-3661-s012.zip › Raw data-Alignment of protein-coding genes, rRNA genes and tRNAs used in this study/nad1.fas]

>Adelphocoris_fasciaticollis
ATTTTTGTCATTAATTTTTTAATTTTGTTAATTTTTATTTTGATTTCTGTTGCTTTTGTGACTTTATTGGAGCGTAAGGTCTTAAGATATATTCAGCTGCGTAAAGGTCCTAATAAGGTTGGTTTTATAGGTTTACTTCAGCCATTTTCTGATGGGATTAAGTTATTTTTTAAAGAACAGACTTATCCTTTTATGTCTAATTATATTATTTATATAATAGTTCCTATTTTTATATTAATATTATCTTTTATTTTATGGGTTTTATTTCCTTATTTTATAAATATTTATACTTTTAATTATGGTATATTATTTTTTTTATGTTGTACTGGAATGGGAGTTTATGGAGTTTTATTGTGTGGCTGATCTTCTAATTCTAATTATGCCCTTTTGGGGGGTTTACGTTCTGTTGCTCAGACTATTTCTTATGAAGTAAGAATAGCTCTTATTATTATTTGTTTTTTATTATATATTTATAGATATAATATTTTTGACTTTATGTATTATCAATATAATGTTTGGTTTATATTTATTTCTATTCCTATATTTTTTTGTTGATTTAGTTCATGTTTGGCTGAAACAAACCGTTCACCTTTTGATTTTGCAGAGGGTGAATCTGAGTTGGTTTCTGGTTTTAATGTTGAATATAGGAGAGGGGGGTTTGCTTTTATTTTTTTATCTGAATATATAAATATTATTTTTATAAGTATATTATCTTGTATTATTTTTATTGGTTGTGATGTTTATTCAATTTTATTTTTTATAAAATGGGTTTTTATTGTTTTTTCTTTTATTTGAGTACGAGGTACTTTACCTCGTTTTCGTTATGATAAATTGATGTATTTGACTTGAAAGATGTTTTTGCCTTTATCTTTGAATTATTTTTTATTTATATTCGGTTTATATTTCTATATGATTAATTTCATT
>Adelphocoris_fasciaticollis_Yuan
ATTTTTGTCATTAATTTTTTAATTTTGTTAATTTTTATTTTGATTTCTGTTGCTTTTGTGACTTTATTGGAGCGTAAGGTCTTAAGATATATTCAGCTGCGTAAAGGTCCTAATAAGGTTGGTTTTATAGGTTTACTTCAGCCATTTTCTGATGGGATTAAGTTATTTTTTAAAGAACAGACTTATCCTTTTATGTCTAATTATATTATTTATATAATAGTTCCTATTTTTATATTAATATTATCTTTTATTTTATGGGTTTTATTTCCTTATTTTATAAATATTTATACTTTTAATTATGGTATATTATTTTTCTTATGTTGTACTGGAATGGGGGTTTATGGAGTTTTATTGTGTGGCTGATCTTCTAATTCTAATTATGCCCTTTTGGGGGGTTTACGTTCTGTTGCTCAGACTATTTCTTATGAAGTAAGAATAGCTCTTATTATTATTTGTTTTTTATTATATATTTATAGATATAATATTTTTGACTTTATGTATTATCAATATAATGTTTGGTTTATATTTATTTCTATTCCTATATTTTTTTGTTGATTTAGTTCATGTTTGGCTGAAACAAACCGTTCACCTTTTGATTTTGCAGAGGGTGAATCTGAGTTGGTTTCTGGTTTTAATGTTGAATATAGGAGAGGGGGGTTTGCTTTTATTTTTTTATCTGAATATATAAATATTATTTTTATAAGTATATTATCTTGTATTATTTTTATTGGTTGTGATGTTTATTCAATTTTATTTTTTATAAAATGGGTTTTTATTGTTTTTTCTTTTATTTGAGTACGAGGTACTTTACCTCGTTTTCGTTATGATAAATTGATGTATTTGACTTGAAAGATGTTTTTGCCTTTATCTTTGAATTATTTTTTATTTATATTCGGTTTATATTTCTATATGATTAATTTCATT
>Adelphocoris_lineolatus
ATTTTTGTCATTAATTTTTTAATTTTGTTAATTTTTATTTTGATCTCTGTTGCTTTTGTAACTTTATTGGAGCGTAAGGTGTTAAGATATATTCAGCTGCGTAAAGGTCCTAATAAGGTGGGTTTTATAGGTTTACTTCAGCCATTTTCTGATGGAATTAAGTTATTTTTTAAAGAACAGACTTATCCTTTTATGTCTAATTATATTATTTATATAATAGTTCCTATTTTTATATTAATATTATCTTTTATTTTATGGGTTTTATTTCCTTATTTTATAAATATTTATACTTTTAATTATGGTATACTATTTTTTATATGTTGTACTGGAATGGGAGTTTATGGAGTTTTATTGTGTGGTTGATCTTCTAATTCTAATTATGCCCTTTTGGGGGGTTTACGTTCTGTTGCTCAGACTATTTCTTATGAAGTAAGAATAGCTCTTATTATTATTTGTTTTCTATTATATATTTATAGATATAATATTTTTGACTTTATGTATTATCAATATAATGTTTGGTTTATATTTATTTCTATTCCTATATTTTTTTGTTGATTTAGTTCATGTTTGGCTGAAACAAACCGTTCACCCTTTGATTTTGCAGAGGGTGAATCTGAGTTGGTTTCTGGTTTTAATGTTGAATATAGGAGAGGGGGATTTGCTTTTATTTTTTTATCTGAATATATAAATATTATTTTTATAAGTATATTGTCTTGTATTATTTTTATTGGTTGTGATGTTTATTCAATTTTATTTTTTATAAAATGGGTTTTTATTGTTTTTTCTTTTATTTGAGTACGAGGTACTTTACCTCGTTTTCGTTATGATAAATTGATGTATTTGACTTGAAAGATGTTTTTGCCTTTATCTTTGAATTATTTTTTATTTATATTCGGTTTATATTTCTATATGATTAATTTCATT
>Adelphocoris_lineolatus_Yuan
ATTTTTGTCATTAATTTTTTAATTTTGTTAATTTTTATTTTGATCTCTGTTGCTTTTGTAACTTTATTGGAGCGTAAGGTGTTAAGATATATTCAGCTGCGTAAAGGTCCTAATAAGGTGGGTTTTATAGGTTTACTTCAGCCATTTTCTGATGGAATTAAGTTATTTTTTAAAGAACAGACTTATCCTTTTATGTCTAATTATATTATTTATATAATAGTTCCTATTTTTATATTAATATTATCTTTTATTTTATGGGTTTTATTTCCTTATTTTATAAATATTTATACTTTTAATTATGGTATACTATTTTTTATATGTTGTACTGGAATGGGAGTTTATGGAGTTTTATTGTGTGGTTGATCTTCTAATTCTAATTATGCCCTTTTGGGGGGTTTACGTTCTGTTGCTCAGACTATTTCTTATGAAGTAAGAATAGCTCTTATTATTATTTGTTTTCTATTATATATTTATAGATATAATATTTTTGACTTTATGTATTATCAATATAATGTTTGGTTTATATTTATTTCTATTCCTATATTTTTTTGTTGATTTAGTTCATGTTTGGCTGAAACAAACCGTTCACCCTTTGATTTTGCAGAGGGTGAATCTGAGTTGGTTTCTGGTTTTAATGTTGAATATAGGAGAGGGGGATTTGCTTTTATTTTTTTATCTGAATATATAAATATTATTTTTATAAGTATATTGTCTTGTATTATTTTTATTGGTTGTGATGTTTATTCAATTTTATTTTTTATAAAATGGGTTTTTATTGTTTTTTCTTTTATTTGAGTACGAGGTACTTTACCTCGTTTTCGTTATGATAAATTGATGTATTTGACTTGAAAGATGTTTTTGCCTTTATCTTTGAATTATTTTTTATTTATATTCGGTTTATATTTCTATATGATTAATTTCATT
>Adelphocoris_nigritylus
ATTTTTGTCATTAATTTTTTAATTTTGTTAATTTTTATTTTGATCTCTGTTGCTTTTGTTACTTTATTGGAGCGTAAGGTCTTAAGATATATTCAGCTGCGTAAAGGTCCTAATAAGGTGGGTTTTATAGGTTTACTTCAGCCATTTTCTGATGGGATTAAGTTATTTTTTAAAGAACAGACTTATCCTTTTATGTCTAATTATATTATTTATATAATAGTTCCTATTTTTATATTAATATTATCTTTTATTTTATGGGTTTTATTTCCTTATTTTATAAATATTTATACTTTTAATTATGGTATATTATTTTTTTTATGTTGTACTGGAATGGGGGTTTATGGAGTTTTATTGTGTGGTTGATCTTCTAATTCTAATTATGCCCTTTTGGGGGGTTTACGTTCTGTTGCTCAGACTATTTCTTATGAAGTAAGAATAGCTCTTATTCTTATTTGTTTTCTATTATATATTTATAGATATAATATTTTTGACTTTATGTATTATCAATATAATGTTTGGTTTATGTTTATTTCTATTCCTATATTTTTTTGTTGATTTAGTTCATGTTTGGCTGAAACAAATCGTTCACCCTTTGATTTTGCAGAGGGTGAATCTGAGCTGGTTTCTGGTTTTAATGTTGAATATAGGAGAGGGGGTTTTGCTTTTATTTTTTTATCTGAATATATAAATATTATTTTTATAAGTATATTGTCTTGTATTATTTTTATTGGTTGTGATGTTTATTCAATTTTATTTTTTATAAAATGGGTTTTTATTGTTTTTTCTTTTATTTGAGTACGAGGTACTTTACCTCGCTTTCGTTATGATAAATTGATGTATTTGACTTGAAAGATGTTTTTGCCTTTATCTTTGAATTATTTTTTATTTATATTTGGTTTATATTTCTATATGATTAATTTCATT
>Adelphocoris_suturalis
ATTTTTGTCATTAATTTTTTAATTTTGTTAATTTTTATTTTGATCTCTGTTGCTTTTGTTACTTTATTGGAGCGTAAGGTCTTAAGATATATTCAGCTTCGTAAAGGTCCTAATAAGGTGGGTTTTATAGGTTTACTTCAGCCATTTTCTGATGGAATTAAGTTATTTTTTAAAGAACAGACTTATCCTTTTATGTCTAATTATATTATTTATATAATAGTTCCTATTTTTATATTAATATTATCTTTTATTTTATGGGTTTTATTTCCTTATTTTATAAATATTTATACTTTTAATTATGGTATATTATTTTTTTTATGTTGTACTGGAATGGGGGTTTATGGAGTTTTATTGTGTGGTTGATCTTCTAATTCTAATTATGCCCTTTTGGGGGGTTTGCGTTCTGTTGCTCAGACTATTTCTTATGAAGTAAGAATAGCTCTTATTATTATTTGTTTTCTATTATATATTTATAGATATAATATTTTTGACTTTATGTATTATCAATATAATGTTTGGTTTATATTTATTTCTATTCCTATATTTTTTTGTTGATTTGGTTCATGTTTGGCTGAAACAAATCGTTCACCCTTTGATTTTGCAGAGGGTGAATCTGAGTTGGTTTCTGGTTTTAATGTTGAATATAGGAGAGGGGGGTTTGCTTTTATTTTTTTATCTGAATATATAAATATTATTTTTATAAGTATATTGTCTTGTATTATTTTTATTGGTTGTGATGTTTATTCAATTTTGTTTTTTATAAAATGGGTTTTTATTGTTTTTTCTTTTATTTGAGTACGAGGTACTTTACCTCGCTTTCGTTATGATAAATTGATGTATTTGACTTGAAAGATGTTTTTGCCTTTATCTTTGAATTATTTTTTATTTATATTTGGTTTATATTTCTATATGATTAATTTCATT
>Adelphocoris_suturalis_Yuan
ATTTTTGTCATTAATTTTTTAATTTTGTTAATTTTTATTTTGATCTCTGTTGCTTTTGTTACTTTATTGGAGCGTAAGGTCTTAAGATATATTCAGCTTCGTAAAGGTCCTAATAAGGTGGGTTTTATAGGTTTACTTCAGCCATTTTCTGATGGGATTAAGTTATTTTTTAAAGAACAGACTTATCCTTTTATGTCTAATTATATTATTTATATAATAGTTCCTATTTTTATATTAATATTATCTTTTATTTTATGGGTTTTATTTCCTTATTTTATAAATATTTATACTTTTAATTATGGTATATTATTTTTTTTATGTTGTACTGGAATGGGGGTTTATGGAGTTTTATTGTGTGGTTGACCTTCTAATTCTAATTATGCCCTTTTGGGGGGTTTGCGTTCTGTTGCTCAGACTATTTCTTATGAAGTAAGAATAGCTCTTATTATTATTTGTTTTCTATTATATATTTATAGATATAATATTTTTGACTTTATGTATTATCAATATAATGTTTGGTTTATATTTATTTCTATTCCTATATTTTTTTGTTGATTTAGTTCATGTTTGGCTGAAACAAATCGTTCGCCCTTTGATTTTGCAGAGGGTGAATCTGAGTTGGTTTCTGGTTTTAATGTTGAATATAGGAGAGGGGGGTTTGCTTTTATTTTTTTATCTGAATATATAAATATTATTTTTATAAGTATATTGTCTTGTATTATTTTTATTGGTTGTGATGTTTATTCAATTTTGTTTTTTATAAAATGGGTTTTTATTGTTTTTTCTTTTATTTGAGTACGAGGTACTTTACCTCGCTTTCGTTGTGATAAATTGATGTATTTGACTTGAAAGATGTTTTTGCCTTTATCTTTGAATTATTTTTTATTTATATTTGGTTTATATTTCTATATGATTAATTTCATT
>Apolygus_lucorum
ATTTTTATTATTAATTTTATTATTATATTAATTTTTATCTTGATTTCTGTTGCTTTTGTTACTTTGTTAGAGCGAAAAGTATTAAGATATATTCAGTTGCGAAAAGGTCCCAATAAGGTTGGCTTTATAGGATTATTGCAGCCTTTTTCTGATGGAATTAAACTTTTTTTTAAAGAACAAACTTATCCTTATATATCAAATTATATTATTTACTTTTTTACTCCTATTTTTATGTTAATATTATCTTTTATATTGTGGGTTTTATTTCCTTATTTTATAAATATTTATACTTTTAATTATGGTCTATTATTCTTTCTTTGTTGTACAGGTATGGGTGTATACGGGGTTTTATTATGTGGTTGATCTTCTAATTCTAATTATGCATTATTAGGGGGCTTGCGGGCAGTTGCTCAAACTATTTCTTATGAAGTGAGAATAGCTCTTATTATTATTTGTTTATTATTATATATTTATAGATATAATATTTTTGATTTTATATATTATCAAAATAATGTTTGGTTTATATTTTTTTCTTTACCCTTATTTTTTTGTTGATTTAGTTCTTGTTTGGCAGAAACAAACCGATCTCCTTTTGATTTTGCTGAAGGGGAATCTGAGCTGGTTTCTGGTTTTAATGTTGAATATAGAAGAGGAGGTTTTGCTTTTATTTTTTTATCTGAATATATAAATATTATTTTTATAAGATTACTTTCTTGTATCATTTTTATAGGGTGTAATTTATATTCAATTACTTTTTTTTTAAAATGGGTTTTTTTGATTTTTTCTTTTATTTGGGTTCGAGGTACTCTTCCTCGTTTTCGTTATGATAAATTAATATATCTAACTTGAAAAATATTTTTACCTTTGTCTTTAAATTATTTATTATTTTTAATTGGGGTATTTTTCTATATACTTAATTTCATT
>Apolygus_lucorum_Yuan
ATTTTTATTATTAATTTTATTATTATATTAATTTTTATCTTGATTTCTGTTGCTTTTGTTACTTTGTTAGAGCGAAAAGTATTAAGATATATTCAGTTGCGAAAAGGTCCCAATAAGGTTGGCTTTATAGGATTATTGCAGCCTTTTTCTGATGGAATTAAACTTTTTTTTAAAGAACAAACTTATCCTTATATATCAAATTATATTATTTACTTTTTTACTCCTATTTTTATATTAATATTATCTTTTATATTGTGGGTTTTATTTCCTTATTTTATAAATATTTATACTTTTAATTATGGTCTATTATTCTTTCTTTGTTGTACAGGTATGGGTGTATATGGGGTTTTATTATGTGGTTGATCTTCTAATTCTAATTATGCATTATTAGGGGGTTTGCGGGCAGTTGCTCAAACTATTTCTTATGAAGTGAGAATAGCTCTTATTATTATTTGTTTATTATTATATATTTATAGATATAATATTCTTGATTTTATATATTATCAAAATAATGTTTGGTTTATATTTTTTTCTCTACCCTTATTTTTTTGTTGATTTAGTTCTTGTTTGGCAGAAACAAATCGATCCCCTTTTGATTTTGCTGAAGGGGAATCTGAGCTGGTTTCTGGTTTTAATGTTGAATATAGAAGAGGAGGTTTTGCTTTTATTTTTTTATCTGAATATATAAATATTATTTTTATAAGATTACTTTCTTGTATCATTTTTATAGGGTGTAATTTATATTCAATTACTTTTTTTTTAAAATGGGTTTTTTTGATTTTTTCTTTTATTTGGGTTCGAGGTACTCTTCCTCGTTTTCGCTATGATAAATTAATATATCTAACTTGAAAAATATTTTTACCTTTGTCTTTAAATTATTTATTATTTTTAATTGGAGTATTTTTCTATATACTTAATTTCATT
>Corizus_tetraspilus
ATTTTCTTGATTAGATATTTAGTTATGATTGTTTGTGTTTTGATTTCTGTAGCTTTTGTAACTTTATTGGAACGTAGGGTTTTAGGTTATATACAAATTCGTAAAGGTCCTAATAAAGTAGGTTTTATAGGTTTATTACAGCCTTTTTCTAATGGTATAAAGTTATTTTTTAAGGAGCAAACTTATCCTTATATATCTAATTTTATTCTCTATTATTTTTCTCCTGTTTTTATATTGATTTTATCTTTTTCTTTGTGAATATTGTTTCCTTTTGTAGTTAATATTTATGATTTTAATTTTGGTTTTTTATTTTTCATATGTTGTACTGGCATAGGGGTTTATGGAGTTATATTATCTGGTTGATCTTCTAATTCTAAATATGCTTTATTGGGTAGATTACGGGCTATGGCTCAAACTATTTCATATGAAGTTAGAATATCAATACTAATATTATGTTTTATTATTTTTATTTTTAGTTATAATTTTATTGATTTTATATTTTACCAATCGGGTATTTGATTTATTTTCTTTTCTTTTCCTTTATTTTTTTGTTGGTTATCTTCTTGTTTAGCTGAAACTAATCGGGCACCTTTTGATTTTGCTGAAGGTGAAAGTGAATTAGTTAGTGGTTTTAATGTTGAATATAGAAGTGGGGGGTTTGCATTTATTTTTATTTCTGAATATATAAATATTATTTTTATAAGCTTAATATCAGTTATTATGTTTTTGGGATGCAATTTAGTTTCTTTCTATTTTTTTATTAAGATTACTTTAATTGTGTTTTGATTTATTTGAGTTCGTGGTACTTTACCACGATTTCGTTATGATAAATTGATATATTTAACTTGAAAAGTTTTTTTACCTATGTCTTTAAATTATTTCATGTTTTTTTCTCTGTTTTTATGTTTAATATTGTTAAACTTA
>Eurydema_gebleri
TTGATATTCTTGATTTATTTATTAATAATTATTTGTGTGTTGATTTGTGTTTCTTTTGTTACTTTATTAGAACGAAAAGTTCTAGGTTATATTCAGCTTCGTAAAGGTCCTAATAAGTTGGGTTTTATAGGTATTTTACAGCCTTTTTCTGATGGTATTAAATTATTCTTTAAAGAACAAACTTTTCCATATAAATCAAATTTTATAATTTATTATATTTCTCCAGTGTTTTTGCTAATACTTTCTTTTTTATTATGATCATTATTTCCTTTTTTGTTTAATGTATTTAATTTTAATTATGGTATTTTATTTTTTATAGTATGTACAGGTATAGGTGTTTATGGTATTATGCTTTCAGGTTGATCATCTAATTCAAATTATGCACTTTTAGGTAGTCTTCGTTCTGTAGCTCAGGTTATTTCTTACGAAGTTAGAATAATTATAATTATGTTATGTATTATTATTTTTGTGTTTAGATACAATTTATTAGATATAATATATTATCAGAATTTAATTTGGTTTATTTTTATATGTTTCCCTTTATTTTTTTGTTGAGTGTCTTCATGTTTAGCGGAAACTAATCGATCTCCTTTTGATTTTGCTGAAGGTGAAAGTGAACTTGTTAGAGGATTTAATGTGGAATATAGAAGAGGGGGATTTGCTTTTATTTTTTTATCTGAATATATAAATATTATTTTTATAAGTTTAATAACTGTTATTATTTTTTTGGGTTGTGATTTATGACCTTTGATATTTTATATTAAGATTATAATAATTGTTTTTTGATTTATTTGAGTACGAGGAGTTTTACCTCGATTTCGATATGACAAATTAATATATTTAACATGGAAACTATTTTTGCCACTTTCTTTAAACTTTTTCTTGTTTTATTTGTCTTTATTAGTTTATATAATTATA------
>Lygus_Hesperus
ATTTTCATTATTAATTTTTTAATTTTGTTGATTTTTATTTTGATTTCTGTTGCCTTTGTTACTTTATTAGAGCGTAAAGTACTCAGATATATTCAATTGCGAAAAGGTCCCAATAAGGTTGGTTTCATAGGTTTATTGCAACCATTTTCTGATGGAATCAAATTATTTTTTAAGGAGCAAACTTATCCTTATATATCTAATTATATAATTTATTATATGACCCCAATTTTTATATTAATATTATCCTTTATATTATGGGTATTATTCCCTTATTTCATAAATATTTACACTTTTAATTATGGGTTTTTGTTTTTTATATGTTGTACAGGTATAGGGGTATATGGTGTTTTATTATGTGGTTGATCTTCCAATTCTAATTATGCTTTGTTAGGAGGTTTACGTGCTGTTGCTCAGACTATTTCATATGAGGTAAGAATAGCTTTGATTATTATTTGTCTTATATTATATATTTATAGTTATAATATTCTTAATTTTATATATTATCAAAATGGCATTTGATTTCTTTTTTTTTCTCTTCCTTTATTTTTTTGTTGATTTAGATCTTGTTTGGCAGAGACAAATCGATCACCCTTTGATTTTGCTGAAGGTGAATCTGAGTTGGTTTCAGGTTTTAATGTCGAATATAGAAGAGGAGGTTTTGCTTTTATTTTTTTGTCAGAATATATAAATATTATTTTTATATCTTTGTTAACTTGTATTGTTTTTATAGGTTGTAATATTTATTCTATCACTTTTTTTTTGAAATGGGTTTTTTTGGTTTTTTCATTTATTTGGGTTCGTGGGACTTTACCCCGCTTTCGTTATGATAAGTTAATATATTTGACTTGAAAGATATTTTTACCTTTATCTTTAAATTATTTGTTATTTTTTATTGGGTTATATTTCTATATAATTAATTTCATT
>Lygus_lineolaris
ATTTTCATTATTAATTTTTTAATTTTGTTGATTTTTATTTTGATTTCTGTTGCCTTTGTTACTTTATTAGAGCGTAAAGTACTCAGATATATTCAATTACGAAAAGGCCCCAATAAGGTTGGTTTTATAGGTTTATTACAACCATTTTCTGATGGTATTAAATTATTTTTTAAGGAGCAAACTTACCCTTATATATCTAATTATATAATTTATTATATGACCCCAATTTTTATATTAATATTATCTTTTATATTATGGGTATTATTCCCTTATTTCATAAATATTTATACTTTCAATTATGGGTTTTTGTTTTTTATATGTTGTACGGGTATAGGGGTATATGGTGTATTATTATGTGGTTGATCTTCTAATTCTAATTATGCTTTATTAGGAGGTTTACGTGCTGTTGCTCAAACTATTTCATATGAGGTAAGAATAGCTTTGATTATTATTTGTCTTATATTATATATTTATAGTTATAATATTCTTAATTTTATATATTATCAAAATGGTATTTGATTTCTTTTTTTTTCCTTTCCTTTATTTTTTTGTTGATTTAGATCTTGTTTGGCAGAAACAAATCGGTCACCCTTTGATTTTGCTGAAGGTGAATCTGAGTTGGTTTCGGGATTTAATGTCGAATATAGAAGAGGGGGGTTTGCTTTTATTTTTTTATCAGAATATATAAATATTATTTTTATATCTTTGTTAACTTGTATTGTTTTTATAGGTTGTAATATTTATTCTATCACCTTTTTTTTGAAGTGGGTTTTTTTGGTTTTTTCATTTATTTGGGTTCGTGGGACTTTACCCCGCTTTCGTTATGATAAGTTAATATATTTGACTTGAAAGATATTTTTGCCTTTATCTTTAAATTATTTGTTATTTTTTATTGGATTATATTTCTATATAATTAATTTCATT
>Lygus_pratenszs
ATTTTCATTATTAATTTTTTAATTTTGTTGATTTTTATTTTGATTTCTGTTGCCTTTGTCACTTTATTAGAGCGTAAAGTACTCAGATATATTCAATTGCGAAAAGGCCCCAATAAGGTTGGTTTCATAGGTTTATTGCAACCATTTTCTGATGGTATTAAATTATTTTTTAAGGAGCAAACTTACCCTTATATATCTAATTATATAATTTATTATATGACCCCAATTTTTATATTAATATTATCCTTTATATTATGGGTATTATTTCCCTATTTCATAAATATTTACACTTTCAATTATGGGTTTTTGTTTTTTATATGTTGTACGGGCATAGGGGTATATGGTGTTTTGTTATGTGGTTGATCTTCTAATTCTAATTATGCTTTATTAGGGGGTTTACGTGCTGTTGCTCAGACTATTTCATATGAGGTAAGAATAGCTTTGATTATTATTTGTCTTATATTATATATTTATAGTTATAATATTCTTAATTTTATATATTATCAAAATGGCATTTGATTTCTTTTTTTTTCTCTTCCTTTATTTTTTTGTTGATTTAGATCTTGTTTAGCAGAAACCAATCGATCCCCCTTTGATTTTGCTGAAGGTGAATCTGAGTTGTTTTCAGGTTTTAATGTCGAATATAGAAGAGGAGGTTTTGCTTTTATTTTTTTGTCAGAATATATAAATATTATTTTTATATCTTTGTTAACTTGTATTGTTTTTATGGGTTGTAATATTTATTCTATCACCTTTTTTTTGAAATGGGTTTTTTTGGTTTTTTCATTTATTTGGGTTCGTGGGACTTTACCCCGCTTTCGTTATGATAAGTTAATATATTTGACTTGAAAGATATTTTTGCCTTTATCTTTAAATTATTTGTTATTTTTTATTGGATTATATTTCTATATAATTAATTTCATT
>Lygus_rugulipennis
ATTTTCATTGTTAATTTTTTAATTTTGTTGATTTTTATTTTGGTTTCTGTTGCTTTTGTTACTTTATTAGAGCGTAAAGTATTAAGATATATTCAATTACGAAAAGGCCCTAATAAGGTTGGTTTTATAGGTTTATTGCAACCATTTTCTGATGGTATTAAATTATTTTTTAAGGAGCAAACTTACCCTTATATATCTAATTATATGATTTATTATATTACTCCAATTTTTATATTAATATTATCTTTTATATTATGGGTTTTATTTCCTTATTTTATGAATATTTACACTTTTAATTATGGATTTTTATTTTTTATATGTTGTACAGGTATAGGGGTATACGGTGTTTTATTATGTGGTTGATCCTCCAATTCTAATTATGCTTTATTGGGGGGGTTACGTGCTGTTGCTCAGACTATTTCATATGAGGTAAGAATAGCTTTGATCATTATTTGTCTTATATTATATATTTATAGCTACAATATTCTTAATTTTATATATTATCAAAATGGTATTTGATTTATTTTCTTTTCTTTACCTTTATTTTTTTGTTGATTTAGATCTTGTTTGGCAGAAACCAATCGATCACCCTTTGATTTTGCTGAAGGCGAATCTGAGCTGGTTTCAGGTTTTAATGTTGAATATAGAAGAGGGGGTTTTGCTTTTATTTTTTTGTCGGAATATATAAATATTATTTTTATATCTTTATTAACTTGTATTGTTTTTATAGGTTGTAATATCTATTCTATCACCTTTTTTTTGAAATGGGTTTTTTTGGTTTTTTCATTTATTTGGGTTCGTGGTACTTTACCACGTTTTCGTTATGATAAATTAATATATTTAACTTGAAAGATATTTTTGCCTTTATCTTTAAATTATTTGTTATTTTTTATTGGCTTATATTTCTATATAATTAATTTCATT
>Nesidiocoris_tenuis
ATTTTTTTATTAAATATGTTAATTCTAATTATTTTTGTTTTAATTTCTGTTGCTTTTGTTACTCTTTTGGAGCGTAAGGTCTTAGGTTATATTCAATTACGAAAGGGCCCTAACAAAATTGGTTATATAGGTATTCTTCAACCTTTTTCAGATGGTTTAAAACTTTTTTTTAAGGAGCAGACTTATCCTTTATTTTCTAACTTTTTAGTATATTATTTTTCCCCTTTTTTTATACTTATTTTATCTTTTATTATATGAGTTGTTTTTCCTTATGTTATCAATATTTTTATGTTTAATTATAGATTATTATTTTTTATGTGTTGTACTGGTTTAGGTGTTTATGGGGTTATATTATGTGGCTGGTCTTCTAATTCTTTATATTCACTTTTAGGAGGTTTACGTGCAGCTGCTCAAACTATTTCTTACGAAGTAAGAATAATACTTATTATTATGTGTTTATTAATATACACATTTGGCTTTGAATTAATTAATTTTTTTGTTTTCCAAAATGGGATTTGATTTGTCTTTTTTTCTTTACCCCTTTTTTTTATTTGATTCAGATGCTGTTTAGCCGAAACTAATCGATCACCTTTTGATTTTGCTGAAGGAGAATCTGAACTAGTTTCTGGTTTTAATGTAGAGTACAGTAGTGGTAGTTTTGCCTTTATTTTTTTATCTGAATACATAAATATTATTTTTATATGTATGATGAGATGCATAATATTTTTTGGTGGTAATTTTCATGAATTCAGATTTTATTTAAAATGGGTTTTCTTAATTTTTTGTTTTATTTGGGTTCGAGGAACCTTGCCCCGTTTTCGTTATGATAAGTTAATATATCTATCTTGAAAGATATTTTTACCTTTTTCTTTAAATTACTTGATTTTATTCTTTGGCTTATATTTCTATATGATTAATTCCATT
>Trigonotylus_caelestialium
ATTTTTATTATTAATTTATTAATTATATTGATTTTTATTTTGATTTCGGTTGCTTTTGTCACTCTCTTAGAGCGTAAGGTGTTAGGTTATATCCAGTTACGTAAGGGTCCCAATAAGGTTGGTTTTATAGGTCTACTTCAACCTTTTTCTGATGGTATCAAATTATTCTTCAAGGAACAATCTTTTATTTATGTTTCAAACTTTTTTATTTATTTTTTTACTCCTATTTTTATATTAATATTATCTTTTTTGATGTGGGTAGTTTTTCCTTATTATATCAATATTTTTAGATTCAATTATGGATTACTATTTTTTATATGTTGTACTGGTATAGGGGTTTATGGGGTTTTATTATGTGGGTGATCTTCAAATTCAAATTATTCTCTTTTAGGAGGTTTGCGGGCGGTGGCTCAAACAATTTCTTATGAAGTAAGAATAATTATGATTATTTTATGCTTGTTTTTATATATTTTTACATACAACATTTTAGACTTTATATACTATCAGCAAAGTGTATGATTTTTATTTTTTTCTTTTCCTTTGATATTTTGTTGATTTAGCTCTTGTTTAGCAGAGACAAATCGATCCCCTTTTGATTTTGCCGAAGGTGAATCTGAATTGGTTTCTGGTTTTAATGTCGAATATAGAAGAGGGGGATTTGCTTTTATTTTTTTGGCTGAATATATAAATATTATTTTTATATCAATATTAACTTGTATATTTTTTCTAGGGGGAAATTTATATTCTTTAAGTTTTTATTTAAAATGGGTTTTTGTTGTTTTTATGTTTATTTGGGTTCGAGGCACCTTGCCTCGATTTCGATATGATAAATTAATATATTTAACTTGAAAAATATTTTTACCTTTATCTTTAAATTATTTATTGTTTGTCATTGGAGTATATTTCTATATAATTAATTTCATG
