# Supplementary material for: Comparative mitogenomic analysis of mirid bugs (Hemiptera: Miridae) and evaluation of potential DNA barcoding markers
Source: PeerJ. 2017 Aug 3;5:e3661. doi: 10.7717/peerj.3661 (PMC5545108; doi:10.7717/peerj.3661)
Supplement: Data S1 — Alignment of protein-coding genes, rRNA genes and tRNAs used in this study. [file peerj-05-3661-s012.zip › Raw data-Alignment of protein-coding genes, rRNA genes and tRNAs used in this study/nad2.fas]

>Adelphocoris_fasciaticollis
ATTATAAAAACATCATGAAAAATATTATTTTTTATTATAACCATAACTAGAACAATAATAGTCTTGAGATCTAATGATATATTAAATATATGAATTGGATTAGAAATTAGTCTGATATCATTCATCCCCTTAATATATGAAAATAAAAACAATATTCTTACCCAAAGATCTATAATATATTTCTTAATCCAAAGAATAGCATCAATAATGTTAATCATTATAATCTTAATAAATATATTTATATATATTAAT---ATATGAATAGAAATAATAAAC------ATTATTATATTAACAATAATAATAAAAATAGGCATACCACCATTTCATATATGATTCCCAGAAATAATATCAAAAATAAGATGAAAAACATGTATTATACTAATAACATGACAAAAAGTAGCCCCAATATATATCCTATCCTTAATTATAAATAATAATAAATTAACAATATTAATTATAATAACCTCAACAATCACAGGAGCTATTATAGGGTTAAATCATACATCAACACAAAAAATTATAGCATATTCATCTATCAATCATATAGGATGAATAATAGCATGTGCTAGAATGAACTCAAAAATATGAATTATATACATAACAATATACTCATTAATAACAATTATATTAGGAATATATATATATAAATATAATATTATATATATCAACCAATATAACACTATATCAATAAATATAACAGAAAAAATATCAGTAATAGTAATAATATTGAGAATAGGAGGATTACCTCCCTTTATAGGATTCATACCAAAATGAATCACAATCGAATATATAATTATATCAAATGAATTTATATTATTAACTATTATATTAATATCATCACTAATTACACTAATATATTACCTACGTATAATTAGATCTATAATATTAATTATAAGCCACTCACAAAAATGAATATTTATAAACAAA------AAGGAAGCATCAACTAACATATTATATATTAATATATTAATACCTATATTAATCATTATATTAAACTTTATA
>Adelphocoris_fasciaticollis_Yuan
ATTATAAAAACATCAAGAAAAGTATTATTTTTTATTATAACCATAACTAGAACAATAATGGTATTAAGATCTAATGATATATTAAATATATGAATTGGATTAGAAATTAATCTGATATCATTTATCCCCTTAATATATGAAAATAAAAATAATTTTCTTACCCAAAGATCTATAATATATTTCTTAATCCAAAGAATAGCATCAATAATATTAATTATTATAATCTTAATAAATATATTTATATATATTAAT---ATATGAATAGAAACAATAAAC------ATTATTATATTAACAATAATAATAAAAATAGGCATACCACCATTTCATATATGATTCCCAGAAATAATATCAAAAATAAGATGAAAAACATGTATTATACTAATAACATGACAAAAAGTAGCCCCAATATATATCCTATCCTTAATTATAAATAATAATAAACTAACAATATTAATTATAATAACCTCAACAATCACAGGAGCTATTATAGGGTTAAATCATACATCAACACAAAAAATTATAGCATATTCATCTATCAATCATATAGGATGAATAATAGCATGTGCTAGAATGAACTCAAAAATATGAATTATATACATAATAATATACTCATTAATAACAATTATATTAGGAATATATATATATAAATATAATATTATATATATCAACCAATATAACACTATATCAATAAATATAACAGAAAAAATATCAGTAATAGTAATAATATTGAGAATAGGAGGATTACCTCCCTTTATAGGATTCATACCAAAATGAATCACAATCGAATATATAATTATATCAAATGAATTTATATTATTAACTATTATATTAATATCATCACTAATTACACTAATATATTACCTACGTATAATTAGATCTATAATATTAATTATAAGCCACTCACAAAAATGAATATTTATAAACAAA------AAGGAAGCATCAACTAACATATTATATATTAATATATTAATACCTATATTAATCATTATATTAAACTTTATA
>Adelphocoris_lineolatus
ATTATAAAAACATCAAGAAAAATATTATTTTTTATTATAACCATAACTAGAACAATAATGGTATTAAGATCAAATGATATATTAAATATATGGATTGGATTAGAAATTAATCTAATATCATTTATCCCCTTAATATATGAAAATAAAAATAACTTTCTTACCCAAAGATCCATAATATATTTCTTAATCCAAAGAATAGCATCAATAATATTAATTATTATAATCTTAATAAATATATTTATATATATTAAT---ATATGGATAGAAACAATAAAC------ATTATTATATTAACAATAATAATAAAAATAGGTATACCACCATTTCATATATGATTCCCAGAAATAATATCAAAAATAAGATGAAAAACATGTATTATATTAATAACATGACAAAAAGTAGCCCCAATATATATTCTATCCTTAATTATAAATAATAATAAATTAACAATATTAATTATAATAACCTCAACAATCATAGGAGCTATTTTAGGGTTAAATCATACATCAACACAAAAAATTATAGCATATTCATCTATTAATCATATAGGATGAATAATAGCATGTGCTAGAATGAACTCAAAAATATGAATTATATATATAATAATATATTCATTAATAACAATTATATTAGGAATATATATATACAAATATAATATTATATATATCAACCAATATAACAATATATCAATAAATATAACAGAAAAAATATCAGTAATAGTAATAATATTGAGAATAGGAGGATTACCTCCTTTTATAGGATTCATACCAAAATGAATCACAATTGAATATATAATTATATCAAATGAATTTATATTATTAACTATTATATCAATATCATCACTAATTACACTAATATATTACCTACGTATAATTAGATCTACAATATTAATTATAAGCCACTCACAAAAATGAATATTTATAAACAAA------AAAGAAGCATCAACTAACATATTATATATTAATATATTAATACCTATATTAATCATTCTATTAAACTTTATA
>Adelphocoris_lineolatus_Yuan
ATTATAAAAACATCAAGAAAAATATTATTTTTTATTATAACCATAACTAGAACAATAATGGTATTAAGATCAAATGATATATTAAATATATGGATTGGATTAGAAATTAATCTAATATCATTTATCCCCTTAATATATGAAAATAAAAATAACTTTCTTACCCAAAGATCCATAATATATTTCTTAATCCAAAGAATAGCATCAATAATATTAATTATTATAATCTTAATAAATATATTTATATATATTAAT---ATATGGATAGAAACAATAAAC------ATTATTATATTAACAATAATAATAAAAATAGGTATACCACCATTTCATATATGATTCCCAGAAATAATATCAAAAATAAGATGAAAAACATGTATTATATTAATAACATGACAAAAAGTAGCCCCAATATATATTCTATCCTTAATTATAAATAATAATAAATTAACAATATTAATTATAATAACCTCAACAATCATAGGAGCTATTTTAGGGTTAAATCATACATCAACACAAAAAATTATAGCATATTCATCTATTAATCATATAGGATGAATAATAGCATGTGCTAGAATGAACTCAAAAATATGAATTATATATATAATAATATATTCATTAATAACAATTATATTAGGAATATATATATACAAATATAATATTATATATATCAACCAATATAACAATATATCAATAAATATAACAGAAAAAATATCAGTAATAGTAATAATATTGAGAATAGGAGGATTACCTCCTTTTATAGGATTCATACCAAAATGAATCACAATTGAATATATAATTATATCAAATGAATTTATATTATTAACTATTATATCAATATCATCACTAATTACACTAATATATTACCTACGTATAATTAGATCTACAATATTAATTATAAGCCACTCACAAAAATGAATATTTATAAACAAA------AAAGAGGCATCAACTAACATATTATATATTAATATATTAATACCTATATTAATCATTCTATTAAACTTTATA
>Adelphocoris_nigritylus
ATTATAAAAACATCAAGAAAAATATTATTTTTTATTATAACCATAATTAGAACAATAATGGTATTAAGATCAAATGATATATTAAATATATGAATTGGGTTAGAAATTAATCTGATATCATTTATCCCTTTAATATATGAAAATAAAAATAATTTTCTTACCCAAAGATCTATGATATATTTCTTAACCCAAAGAATAGCATCAATAATATTAATTATTATAATCTTAATAAATATATTTATATATATTAAT---ATATGAATAGAAATAATAAAT------ATTATTATATTAACAATAATAATAAAAATAGGCATACCACCATTTCATATATGATTTCCAGAAATAATATCAAAAATAAGATGAAAAACATGTATTATACTAATAACATGACAAAAAGTAGCCCCAATATATATCCTATCCTTAATTATAAATAATAATAAATTAACAATATTAATCATAATAACCTCAACAATCACAGGAGCTATTATAGGATTAAATCATACATCAACACAAAAAATTATAGCATATTCATCTATTAACCATATAGGATGGATAATAGCATGTGCTAGAATAAACTCAAAAATATGAATTATATATATAACAATATACTCATTAATAACAATTATATTAGGAATATATATATACAAATATAATATTATATACATTAACCAATATAACACTATATCAATAAATATAACAGAAAAAATATCAGTAATAGTAATAATATTAAGAATAGGAGGACTACCTCCCTTTATAGGATTCATACCAAAATGAATCACAATTGAATATATAATTATATCAAATGAATTTATATTATTAACTATTATATCAATATCATCGCTAATTACACTAATATATTACCTACGTATAATTAGGTCTATAATATTAATTATAAGCCACTCACAAAAATGAATATTTATAAACAAA------AAAGAAGCATCAACTAACATATTATATATTAATATATTAATACCTATATTAATTATTCTATTAAACTTTATA
>Adelphocoris_suturalis
ATTATAAAAACATCAAGAAAAATATTATTTTTTATTATAACCATAACTAGAACAATAATGGTATTAAGATCAAATGATATATTAAATATATGAATTGGATTAGAAATTAATCTGATATCATTTATTCCCTTAATATATGAAAATAAAAATAATTTTCTTACCCAAAGATCTATAATATATTTCTTAATCCAAAGAATAGCATCAATAATATTAATTATTATAATCTTAATAAATATATTTATATATATTAAT---ATATGAATAGAAATAATAAAC------ATTATTATATTAACAATAATAATAAAAATAGGCATACCACCATTTCATATATGATTCCCAGAAATAATATCAAAAATAAGATGAAAAACATGTATTATATTAATAACATGACAAAAAGTAGCCCCAATATATATCCTATCCTTAATCATAAATAATAATAAATTAACAATATTAATCATAATAACCTCAACAATTACAGGAGCTATTATAGGGTTAAATCATACATCAACACAAAAAATTATAGCATACTCATCTATTAATCATATAGGATGAATAATGGCATGTGCTAGAATGAACTCAAAAATATGAATTATATATATAATAATATATTCATTAATAACAATTATATTAGGAATATATATATACAAATATAATATTATATATACCAACCAATATAACAATATATCAATAAATATAACAGAAAAAATATCAGTATTAGTAATAATATTGAGAATAGGAGGACTGCCTCCTTTTATAGGATTCATACCAAAATGAATCACAATTGAATATATAATTATATCAAATGAATTTATATTATTAACTATTATATCAATATCATCACTAATTACACTAATATATTACCTACGTATAATTAGGTCTATAATATTAATTATAAGCCACTCACAAAAATGAATATTTATAAACAAA------AAAGAAGCATCAACTAACATATTATATATTAATATATTAATACCTATATTAATCATTATATTAAACTTTATA
>Adelphocoris_suturalis_Yuan
ATTATAAAAACATCAAGAAAAATATTATTTTTTATTATAACCATAACTAGAACAATAATGGTATTAAGATCAAATGATATATTAAATATATGAATTGGATTAGAAATTAATCTGATATCATTTATTCCCTTAATATATGAAAATAAAAATAATTTTCTTACCCAAAGATCTATAATATATTTCTTAATCCAAAGAATAGCATCAATAATATTAATTATTATAATCTTAATAAATATATTTATATATATTAAT---ATATGAATAGAAATAATAAAC------ATTATTATATTAACAATAATAATAAAAATAGGCATACCACCATTTCATATATGATTCCCAGAAATAATATCAAAAATAAGATGAAAAACATGTGTTATATTAATAACATGACAAAAAGTAGCCCCAATATATATCCTATCCTTAATTATAAATAATAATAAATTAACAATATTAATTATAATAACCTCTACAATTACAGGAGCTATTATAGGGTTAAATCATACATCAACACAAAAAATTATAGCATACTCATCTATTAATCATATAGGATGAATAATGGCATGTGCTAGAATGAACTCAAAAATATGAATTATATACATAATAATATATTCATTAATAACAATTATATTAGGAATATATATATACAAATATAATATTATATATATCAACCAATATAACAATATATCAATAAATATAACAGAAAAAATATCAGTATTAGTAATAATATTGAGAATAGGAGGACTACCTCCTTTTATAGGATTCATACCAAAATGAATCACAATTGAATATATAATTATATCAAATGAATTTATATTATTAACTATTATATCAATATCATCACTAATTACACTAATATATTACCTACGTATAATTAGGTCTATAATATTAGTTATAAGCCACTCACAAAAATGAATATTTATAAACAAA------AAAGAAGCATCAACTAACATATTATATATTAATATATTAATACCTATATTAATCATTATATTAAACTTTATA
>Apolygus_lucorum
ATTTTAAAAACATCAAGAAAAATGTTATTTTTAATAACAACTATTATAGGAACTATAATAGTTGTTAGATCAAGAAATTGATTAAATATATGAATTGGATTAGAAATCAATATAATATCTTTTATTCCTTTAATATTTAAATCTAAAAACAATTTCCTTTCCCAAAGAAGAATAATATATTTTTTAATTCAAAGAATAGCATCAACCATATTTATTATTATAATTCTTTTTAATAAATATATATTTATTAGT---TTTTATAGCACAAATGCCCAAAATATTATTATTTTTATTACTATAATAATAAAAATAGGTATACCTCCCTTTCATATATGATTCCCTGAATTAATGTCAAAACTCAATTGAAATTTATGTATATTTTTAATAACATGACAAAAAATTGCCCCAATATACATCCTATCTATTATTATGGATAATAATAGTATTATAATAATAATAATTGTTATATCAACTATTTTAGGTGCAATTTTAGGATTAAATCATACCTCAACACGAAAAATCATAGCTTATTCATCAATTAATCATATAGGATGATTAGTGGCATGTGCTCTGACATTCAAAAAGCTATGAATTATATATATAATCATATATTCAATTATAGTTATTATAATTTGCTATACATTAAATAAATATAATATTTTATTTATTAATCAATTTAATATTAAATCACTAACAATAGTAGAAAAAATATCATTATTAATTATAATAATAAGAATGGGAGGTCTCCCTCCTTTTTTAGGATTCATACCTAAGTGAATAACAATTGAATATATAATTTCATCAAATGAAATTATATTAATATTAATTATAGTAATATCATCATTAATTACATTATCATACTATATACGTATAATTAGATCAATTAGAATATTAATAAGAAACAGACAAAAGTGAATTTTCATAAATAAGACAAGAAAAATCCCCTCAACTATTACATTATTTATTAATATAATATTGCCCCTATTTTTTATTTTAATAAATTTTATA
>Apolygus_lucorum_Yuan
ATTTTAAAAACATCAAGAAAAATGTTATTTTTAATAACAACTATTATAGGAACTATAATAGTTGTTAGATCAAGAAATTGATTAAATATATGAATTGGATTAGAAATCAATATAATATCTTTTATTCCTTTAATATTTAAATCTAAAAACAATTTCCTTTCCCAAAGAAGAATAATATATTTTTTAATTCAAAGAATAGCATCAACCATATTTATTATCATAATTCTTTTTAATAAATATATATTTATTAGT---TTTTATAGCACAAACGCCCAAAATATTATTATTTTTATTACTATAATAATAAAAATAGGTATACCTCCCTTTCATATATGATTCCCTGAATTAATGTCAAAACTCAATTGAAATTTATGTATATTTTTAATAACATGACAAAAAATTGCCCCAATATACATCCTATCTATTATTATGGATAATAATAGTATTATAATAATAATAATTGTTATATCAACTATTTTAGGTGCAATTTTAGGATTAAATCATACCTCAACACGAAAAATCATAGCTTATTCATCAATTAATCATATAGGATGATTAGTGGCATGTGCTCTGACATTCAAAAAGCTATGAATTATATATATAATCATATATTCAATTATAGTTATTATAATTTGCTATACATTAAATAAATATAATATTTTATTTATTAATCAATTTAATATTGAATCACTAACAATAGTAGAAAAAATATCATTATTAATTATAATAATAAGAATGGGAGGTCTCCCCCCTTTTTTAGGATTCATACCTAAGTGAATAACAATTGAATATATAATTTCATCAAATGAAATTATATTAATATTAATTATAGTAATATCATCATTAATTACACTATCGTACTATATGCGTATAATTAGATCAATTAGAATATTAATAAGAAACAGACAAAAGTGAATTTTCATAAATAAGACAAGAAAAATCCCCTCAACTATTACATTATTTATTAATATAATATTGCCCCTATTTTTTATTTTAATAAATTTTATA
>Corizus_tetraspilus
ATGAATATAACAAAAGTAATTTTATTATTTATAATTATATTA------AGAAGATTGATTACAATAAGATCTAACAACTGGATAGGCATATGGATAGGATTAGAAATTAATTTAATAGCATTTATTCCATTTATTTCAAAAAATAAAAATAAGAAGTCATCTCAAGCTATAATAATTTATTTCTTGACCCAAAGATTAAGAAGTGTAATATTTTTATTCTCAATTTTACTAAACGCTATATTATTTATATCTCCAATATTTATTGAAGAATTAATCAAAATAATAATTTTAATTAGATTAATAATTAAAGTTGGCGCAGCTCCTTTCCACATATGATTACCAGAAATAATATCCAACTTAAATTGATTAGAATGTATAATTTTAATAACATGGCAAAAACTAGCCCCTCTTACAATTATAAATAATATAATTCCAAATAATATATTTGTATATGTTTCTAGAGTTATATCTGCCATAATAGGAGCAATTGGAGGATTAAGACAAACATCTTTACGTAAAATCCTTGCATATTCATCAATCAACCATCTAGGATGAATAATATTATTCATGTCAATAAACTCAGCA---TGATATAAATATCTCATAATTTATTCAATAATAATTATTATAATTTGTTTATTATTCAATATAATAAATATTTATTTCATCAACCAAATTAATTCATCATCATATTCATTAACAGAAAAATATATGTACATCATAATATTATTAAGTTTAGGAGGTCTACCTCCATTTCTAGGATTTTTACCCAAATGAATAGTGATTCAAAGAATAATTAAATCAGGTCTTAATATATTATTATTAATTATAATATTATTCTCTTTAGTAACCCTGTTTTTTTATATACGAATAATAAGATCAATAATTTTATCATACACAATAATTAATAAATGAAATTACATAAATATAAATAATAAATTATTTATATTTATAATCATAATTATAAATCTATCTTTACCTTTATCTTCAGTA---TTTAGATTTTTT
>Eurydema_gebleri
ATAAATATAAAAAAAAGAAGATGATTATTTATATTAACTTTAGCTATTAGAACTATAATTACTCTCTCCTCTAATAATTGAATTAGTATATGAATCGGCCTAGAATTAAATATAATATCCTTTATTCCTTTAATTGTAGATAAAATTAATAAATCAAGATCAGAAGCTGCTATAATTTATTTTCTAGTTCAAAGAATTAGTAGTATATTATTAATTATAATAGTGATACTATTATTATACAAATATTTAGTA---ATCAATAATAATATTTTTATA------ATAATTAATATTAGTCTACTAATCAAATTAGGAGCCGCACCATTCCATATATGATTGCCTGAAATTATGTCAAAAATAGAATGAAGAAAATGTATTATTCTAATAACATGACAAAAAATTGCCCCCTTATTTATAATAAGTAATTTA---AACACCAGAAGTATCATTAATTTATCAATTATTTGATCTGTTGGAATTGGAAGACTAGGAGGGATTAATCAATCATCACTGCGAAAAATAATAGGATACTCTTCAATTAATCATTTAGGGTGAATATTAGCT---ATTAATAAATCTATAAATTTATGAATTATTTATCTTATAATTTATAGTATAATAGTTTCATTAATATGTATAATATTTATAAATTATAAAATATATTTTATTAATCAAGTATCAAGAATAAATATAAGTGACACAGAAAAAATCAGTTTATTTATTATAATATTAAGAATAGGAGGTTTACCTCCTTTTATTGGATTTTTACCTAAATGAATAACCATTCAAAGTATAATAAATAACTATGAAATCATTATAATTTTATTTATAATTATATGTAGATTAATTACATTAATATATTATTTACGAGTTATAATAAATATATATCTTTCTTATAATTCATCAATCAAGTGATCAAATATTTACTACAAAATTAAACCTTTAACATTTTTTACAATAATAATTAATCTTAGTTTACCTTTAATTTTAGTTTTAGAAATATTT---
>Lygus_Hesperus
ATTATAAAAACATCAAGAAAAATATTATTCATAATAATAACCATTATTAGAACCATTATTGTTATTAGATCAAGAAATTGATTAAATATATGAATAGGAATAGAAATTAATCTTATATCATTTATTCCATTAACATTTAAATCAAAAAATAATTTTCTTTCCCAAAGAAGAATAATATATTTCTTAATCCAAAGAATGGCATCTACAATTTTCATTATTATTATTTTAATATATAAATATATATTTATTAAT---ATGAATAATACCTCTATCATAAAAATTATTATCATAATTACTATAATAATGAAAATAGGAATACCCCCATTTCATATATGATTTCCAGAAATAATATCAAAAATTAGATGAAATATATGTGTTATATTAATAACATGACAAAAAATTGCTCCAATATATATTTTATCATTGATTATAGAAAATAGTAAATTAATAATAATAATAATTATATTATCTACCATCATAGGTGCAATTTTAGGGTTAAATCATACCTCAATCCGAAAAATCATAGCTTATTCATCTATTAATCATGTAGGTTGAATGATGGCAGCTGCTATAATTAATAAAAAATTATGAATAATATATATAGTATTATATTCACTAATAATCATTCCAATATGCATAAATTTAAGTAAATATAATATTATATATATCAACCAATTTAATATCAAATCCCTAAGAATAACAGAAAAATTATCATTTATAATTATAATAATAAGAATAGGAGGGCTACCCCCTTTTCTTGGATTCATACCAAAATGAATAACTATCGAATATATAATTATTTCAAATGAAATAATAATATTAACAGTAATAGTATTGTCATCATTAGTTACACTTTCATATTATATACGAATAATTAGATCTATCAATATAATAATAAGAAATTCACAAAAATGAGTTATTTTAAATAAAACAAACAAAATATCAACGACTAATATATTATATATTAATATAATACTACCCTTATTTATCTTACTAATAAATTTTATA
>Lygus_lineolaris
ATTATAAAAACATCAAGAAAAATATTATTCATAATAATAACCATTATTAGAACCATTATTGTTATTAGATCAAGAAATTGATTAAATATATGAATAGGAATAGAAATTAATCTTATATCATTTATTCCATTAACATTTAAATCAAAAAATAATTTTCTTTCCCAAAGAAGAATAATATATTTCCTAATCCAAAGAATAGCATCTACCATTTTTATTATTATTATCCTAATATATAAATATATATTTATTAAT---ATAAATAATACCTCTATTATAAAAATTATTATTATAATTACTATAATAATGAAAATAGGAATACCCCCACTTCATATATGATTTCCAGAAATGATATCCAAAATTAGATGAAATATATGTGTTATATTAATAACTTGACAAAAAATTGCTCCAATATATATTTTATCATTGATTATAGAAAACAACAAATTAATAATAATGATAATTATATTATCTACCATCATAGGTGCAATTTTAGGATTAAATCATACCTCAATCCGGAAAATCATAGCTTACTCATCTATTAATCATGTAGGTTGAATGATGGCAGCTGCTATAATCAATAAAAAATTATGAATAATATATATAATATTATATTCACTAATAATCATTCCAATATGCATAAATTTAAGTAAATATAATATTATATATATTAATCAATTTAATATTAAATCCCTAAGAATAACAGAAAAATTATCATTTATAATTATAATAATAAGAATAGGAGGGATGCCCCCTTTCCTTGGGTTCATACCAAAATGAATAACTATCGAATATATAATTATTTCAAATGAAATAATAATATTAACAGTGATAATATTGTCATCATTAATCACACTTTCATATTATATACGAATAATTAGATCTATCAACATAATAATAAGAAACTCACAAAAATGAGTTATTTTAAACAAAACAAACAAAATATCAACGACTAATATATTATATATTAATATAATATTCCCATTATTTATATTACTAATAAATTTTATA
>Lygus_pratenszs
ATTATAAAAACATCAAGAAAAATATTATTCATAATAATAACCATTATTAGAACCATTATTGTTATTAGATCAAGAAATTGATTAAATATATGAATAGGAATAGAAATTAATCTTATATCATTTATTCCATTAACATTTAAATCAAAAAATAATTTTCTTTCCCAAAGAAGAATAATATATTTCTTAATCCAAAGAATGGCATCTACCATTTTCATTATTATTATTCTAATATATAAATATATATTTATTAAT---ATGAATAATACCTCTATCATAAAAATTATTATTATAATTACTATAATAATGAAAATAGGAATACCCCCATTTCATATATGATTTCCAGAAATAATATCAAAAATTAGATGAGATATATGCGTCATATTAATAACATGACAAAAAATTGCCCCAATATATATTTTATCATTGATTATAGAAAATAATAAATTAATAATAATGATAATTATATTATCTACCATCATAGGTGCAATTTTAGGATTAAATCATACCTCAATCCGAAAAATCATAGCTTATTCATCTATTAATCATGTAGGTTGAATGATGGCAGCTGCTATAATTAATAAAAAATTATGAATAATATATATAATATTATATTCACTAATAATCATTCCAATATGCATAAATTTAAGTAAATATAATATTATATATATCAATCAATTTAATATCAAATCCCTAAGAATAACAGAAAAATTATCATTTATGATTATAATAATAAGAATAGGAGGACTACCTCCTTTTCTTGGATTCATACCAAAATGAATAACTATCGAATATATAATTATTTCAAATGAAATAATAATATTAACAGTGATAGTATTGTCATCATTAGTTACACTTTCATATTATATACGAATAATTAGATCTATCAATATAATAATAAGAAATTCACAAAAATGAGTTATTTTAAATAAAACAAACAAAATATCAACGACTAATATATTATATATTAATATAATACTACCCTTATTTATCTTACTAATAAATTTTATA
>Lygus_rugulipennis
ATTATAAAAACATCAAGAAAAATATTATTCATAATAATAACCATTATTAGAACCATTATTGTTATTAGTTCAAGAAATTGATTAAATATATGAATAGGAATAGAAATTAATCTTATATCATTTATCCCCTTAACATTTAAATCAAAAAATAACTTTCTTTCTCAGAGAAGAATAATATATTTTCTGATCCAAAGAATGGCATCTACCATTTTCATTATTATTATTCTAATATATAAATATATATTTTTTAAT---ATAAATAATACCTCTATTGTAAAAATTATTATTATAATTACCATAATAATAAAAATAGGAATACCCCCATTCCACATATGATTCCCAGAAATAATATCTAAAATTAGATGAAATATATGTGTTATATTAATAACATGACAAAAAATTGCCCCAATATATATTTTATCATTGATTATAGAAAACAACAAATTAATAATAATGATAATTATATTATCCACCATCATAGGTGCGATTTTAGGACTAAATCATACATCAATCCGAAAAATTATAGCTTATTCCTCTATCAATCATGTAGGTTGGATGATAGCAGCTGCTATAATTAATAAAAAATTATGAATAATATATATAATACTATATTCATTAATAATCATCCCAATATGTATAAATTTAAGTAAATATAATATTATATATATTAATCAATTTAACATCAAATCCCTAAGAATAACAGAAAAGTTATCATTTATAATTATAATAATAAGAATAGGAGGATTACCTCCTTTTATTGGATTCATACCAAAATGAATAACTATCGAATATATAATTATCTCAAATGAAATAATAATATTAACAGTGATAATATTGTCATCAATAGTGACACTTTCGTATTATATACGAATAATTAGATCTATTAATATAATAGCAAGAAATTCACAAAAATGAGTTATTTTGAATAAAATAAGCAAAACATCAACAACTAATATATTATATATTAATATAATACTCCCTTTATTTATCTTATTAATAAACTTTATA
>Nesidiocoris_tenuis
---ATAAAATTATCTACTAAAACATTAACTTATATATTTCTCATCATAAGAACGATA---------------------------------------------------------------------------GCTTTTGAAATAAAAAATCATAAATTATCTCAAAGATGTATAATATACTTCTTAATCCAAAGAATAGGGTCAATTATTTTCTTATGTATAATCCTAATAAAAAAATAT------ACAGAA---ATTATAGAAAGAAACATAATTTACAGAATAATTATAATAAGTATAGCAATTAAATTAGGATTGCCACCTTTTCATATATGGATACCACAAATAATAGAAAAAATTAAATGGAATATGTGTATAATATTAATAACATGACAAAAGTTAGCACCTATATATATTATATCATTAGTA---AGTCAAGAAAAATTAACACAAATTTTAGTTGTAATTTCTATAGCAACAGGATCAATCATGGCTATCAATCAAACATCTCTACGAAAAATTATAGCTTACTCCACCATAACACACATAAGATGAATAATTTTATCTATAAAAGTTAGAGATAAAATATGAATAAGATATTTTGTTATATACTCAATTCTAGTATTAATAACTACTATTTATTTTAAAAAAATAAACATCATTTTTATTAGACAAACTTCAGTCAGAAGACTTAAATTAATTGAAAAAATTAACTTTGTCATAATTATACTTAGAATGGGAGGGTTGCCTCCATTTTTAGGTTTCATCCCTAAATGGATAATTATTAATGAAATAATTCAGTCAAAAGACATATTCTTAATAACATTTATATTTGTAATAAATCTAATTACATTATTTTACTATATTCGAGTGTGTATAAACGTAAACATATTTTTGTCACAAACCCAAAAATGA------GTAAATTATAAAAACACATATTTATCTAAGTATATAATTATTACAAATATAATCCTGGCACCAATCATTCTAACAATAAGATTCTTT
>Trigonotylus_caelestialium
ATTAATAAAACATCGTCAAAAACATTATTTTTATCTATAACAATCATAAGCACATTAATAGTATTAAGATCCAGAAACTGAATTACCATTTGAATAGGTATAGAAATTAACATTATATCATTCATTCCATTAATATATAAATCTAAAAATAGACTTTTATCACAAAGAAGAATAATATATTTTTTAACACAAAGAATAGCATCCATAATTTTTATTATCATAATCTTAGTCAATATATATGGATGAAACAAT---TTATATAAAAACACAGATATAAATATAATTATTATATTATCAATAATAATAAAATTAGGTATACCTCCATTTCATATATGATTCCCCGAAATAATAAACAAAATAAATTGAGACATATGTATGATATTAATAACATGACAAAAAATTGCCCCTATATATTGTGTATCATTAAGAATTCAAAACAATATAATTAATATATCATTTATTGCTTTATCAACCCTATCAGGGGCCATTTTAGGACTAAATCATACATCAATCCGAAAAATCATATCATATTCATCCATGAACCACATAGGTTGAATTATATCATGTATTCTTATATACAAAAAACTATGAATAATATACATAATTTTATATAGAGTAATAATAATTATATTCAGTTTATGTATAAAAAAATATAATATTATATATATCAATCAACTAAATATTAAATATATTCCAGTGATAGATAAAATTAATATATTAATCATAATATTAAGAATTGGGGGCATCCCCCCATTTTTAGGATTCTTACCCAAATGAATTGCTATAGAATACATAATTATATCAAATGAAATCATACTATTATTAATAATAACAATATCATCATTAATTACACTGTCATATTATTTACGAATAATTAGATATTTAAGTATATTTATAAGACACTCACAAAAATGAAACTTTTTATCATTAAACAACAAAAAGAATAATATATATATATTTTACATTAATATAATTTTACCAATAATTATACTATTAATAAACTTTATA
