# Supplementary material for: Comparative mitogenomic analysis of mirid bugs (Hemiptera: Miridae) and evaluation of potential DNA barcoding markers
Source: PeerJ. 2017 Aug 3;5:e3661. doi: 10.7717/peerj.3661 (PMC5545108; doi:10.7717/peerj.3661)
Supplement: Data S1 — Alignment of protein-coding genes, rRNA genes and tRNAs used in this study. [file peerj-05-3661-s012.zip › Raw data-Alignment of protein-coding genes, rRNA genes and tRNAs used in this study/nad3.fas]

>Adelphocoris_fasciaticollis
ATATTAAAAATTACATTATCATTAATAATAGCAATTATTATATCAATAATAGTAATAATCCTATGTTCATTAATTAGAAAAAAAACAATTATTGATCGAGAGAAAATATCCCCATTCGAATGCGGTTTTGATCCAAAAAGATCATCACGATTACCATTTTCATCAAAATTTTTCTTAATTGCCGTATTATTTCTAATTTTCGATATTGAAATTGTAATTATCTTACCTATAGTAATTACAATAAAAACAAGTAACATAATAAACTGATTTATTACATCAAGAATATTTATTACTATTCTAATTATAGGATTATACCACGAATGAAAAAATGGAATCCTAGAATGAGCTAAA
>Adelphocoris_fasciaticollis_Yuan
ATATTAAAAATTACATTATCATTAATAATAGCAATTATTATATCAATAATAGTAATAATCCTATGTTCATTAATTAGAAAAAAAACAATTATTGATCGAGAGAAAATATCCCCATTCGAATGCGGTTTTGATCCAAAAAGATCATCACGATTACCATTTTCATCAAAATTTTTCTTAATTGCCGTATTATTTCTAATTTTCGATATTGAAATTGTAATTATCTTACCTATAGTAATTACAATAAAAACAAGTAACATAATAAACTGATTTATTACATCAAGAATATTTATTACTATTCTAATTATAGGATTATACCACGAATGAAAAAATGGAATCCTAGAATGAGCTAAA
>Adelphocoris_lineolatus
ATATTAAAAATTACATTATCATTAATAACAGCAATTATTATATCAATAATAGTAATAATCCTATGTTCATTAATTAGAAAAAAAACAATTATTGATCGAGAAAAAATATCCCCATTCGAATGCGGTTTTGACCCAAAAAGATCATCACGATTACCATTTTCATCACAATTTTTCTTAATTGCCGTATTATTTCTAATTTTTGATATCGAAATTGTAATTATCTTACCTATAGTAATTACAATAAAAACAAGTAATATAATAAACTGATTTATTACATCAAGAATATTTATTACTATTCTAATTATAGGGTTATACCACGAATGAAAAAATGGAATCCTAGAATGAGCTAAA
>Adelphocoris_lineolatus_Yuan
ATATTAAAAATTACATTATCATTAATAACAGCAATTATTATATCAATAATAGTAATAATCCTATGTTCATTAATTAGAAAAAAAACAATTATTGATCGAGAAAAAATATCCCCATTCGAATGCGGTTTTGACCCAAAAAGATCATCACGATTACCATTTTCATCACAATTTTTCTTAATTGCCGTATTATTTCTAATTTTTGATATCGAAATTGTAATTATCTTACCTATAGTAATTACAATAAAAACAAGTAATATAATAAACTGATTTATTACATCAAGAATATTTATTACTATTCTAATTATAGGGTTATACCACGAATGAAAAAATGGAATCCTAGAATGAGCTAAA
>Adelphocoris_nigritylus
ATATTAAAAATTACATTATCATTAATAATAGCAATTATTATATCAATAATAGTAATAATCCTATGTTCATTAATTAGAAAAAAAACAATTATTGATCGAGAAAAAATAACCCCATTCGAATGTGGTTTTGATCCAAAAAGATCATCACGATTACCATTTTCATCACAATTTTTCTTAATTGCCGTATTATTTCTAATTTTTGATATCGAAATTGTAATTATCTTACCTATAGTAATCACAATAAAAACAAGTAATATAATAAACTGATTTATTACATCAAGAATATTTATCACTATTCTAATTATAGGATTATACCACGAATGAAAAAATGGAATCCTAGAATGAGCTAAA
>Adelphocoris_suturalis
ATATTAAAAATTACATTATCATTAATAATAGCGATTATTATATCAATAATAGTAATAATCCTATGTTCATTAGTTAGAAAAAAAACAATTATTGATCGAGAAAAAATATCCCCATTCGAATGCGGTTTTGATCCAAAAAGATCATCACGATTACCATTTTCATCACAATTTTTCTTAATTGCCGTATTATTTCTAATTTTTGATATCGAAATTGTAATTATCTTACCTATAGTAATCACAATAAAAACAAGTAACATAATAAACTGATTTATTACATCAAGAATATTTATCACTATTCTAATTATAGGATTATACCACGAATGAAAAAATGGAATCCTAGAATGAGCTAAA
>Adelphocoris_suturalis_Yuan
ATATTAAAAATTACATTATCATTAATAATAGCAATTATTATATCAATAATAGTAATAATCCTATGTTCATTAATTAGAAAAAAAACAATTATTGATCGAGAAAAAATATCCCCATTCGAATGCGGTTTTGATCCAAAAAGATCATCACGATTACCATTTTCATCACAATTTTTCTTAATTGCCGTATTATTTCTAATTTTTGATATCGAAATTGTAATTATCTTACCTATAGTAATCACAATAAAAACAAGTAATATAATAAACTGATTTATTACATCAAGAATATTTATCACTATTCTAATTATAGGATTATACCACGAATGAAAAAATGGAATCCTAGAATGAGCTAAA
>Apolygus_lucorum
ATAATAAAAATTATCCTGTCATTTACTATAGCTATAACATTGTCTATTTTAATAATAATATTATGTACACTAATTAGAAAAAAATCATATATAGATCGAGAAAAAATATCACCTTTTGAATGTGGTTTTGACCCAAAGAGATCTTCTCGAATACCATTTTCATCACAATTTTTTCTAATCGCAGTTTTATTTCTAATCTTTGATATTGAAATTGTAATTATTTTACCAATAATTATCACAATTAAAACTAGAAACATAATAAACTGATTTATAACATCAACATTATTTCTAATCATCTTATTAGTAGGATTATATCATGAATGAAATAATGGAATCCTAGAATGAGCAAAT
>Apolygus_lucorum_Yuan
ATAATAAAAATTATCCTATCATTTACTATAGCTATAGCATTATCTATTTTAATAATAATATTATGTACACTAATTAGAAAAAAATCATATATAGATCGAGAAAAAATATCACCTTTTGAATGTGGTTTTGACCCAAAGAGATCTTCTCGAATACCATTTTCATCACAATTTTTTCTAATCGCAGTTTTATTTCTAATCTTTGATATTGAAATTGTAATTATTTTACCAATAATTATTACAATTAAAACTAGAAACATAATAAACTGATTTATAACATCAACATTATTTCTAATCATCTTATTAGTAGGATTATATCATGAATGAAATAACGGAATCCTAGAATGAGCAAAT
>Corizus_tetraspilus
ATACTAAAAATTATATTAACAATCTCTTTTGCAGCAATAATTTCATTAAGCCTAATAATATTATGCACAATCATTTCTAAAAAAACAATCCTAGATCGAGAAAAAATATCCCCATTTGAATGTGGGTTCGATCCAAAATCAAAAGCACGAATACCTTTCTCACTACAATTCTTCCTAATTGCAGTTTTATTTTTAATTTTTGATATCGAAATCGCAATTATCTTACCCATAATTATTACATTAAAAACCAGCAATATTATATATTGATCATCAACAATAACTATATTCATCATAGTATTAATTATAGGATTATACTACGAATGAAAAAATGGTATACTAGAATGAGCTAAA
>Eurydema_gebleri
ATATTTATAATTTTAATTAATATAATTTTAGCTATAACAGTTGCCATTGTTATAATAATAATATGTACTTTAATCTCTAAAAGATCAAAAAAAGATCAAGAAAAAAGATCCCCATTTGAATGTGGATTTGATCCTAAAAGATCAGCACGATCTCCTTTTTCTATTCAATTCTTTTTAATTGCTGTTCTTTTTTTAATCTTTGATATTGAAATCGCCATTATATTACCTATTATTTTAACAATAAAATGAAGAATAAGAAGAACCTGAATTATTACAATTTCATTATTTATTATTATTCTTATTATTGGATTATATCATGAATGAAATAATGGTGTATTAAAATGAGCCAAT
>Lygus_Hesperus
ATATTAAAAATTATTATATCAATTTCAATAACAATTATATTATCAATTATCATAATAACCTTATGTATGTTAATCAGAAAAAAATCAATAATAGACCGTGAAAAAATATCACCATTTGAATGTGGTTTTGACCCAAAAAGATCATCACGAGTACCTTTTTCCTCACAATTCTTTTTAATTGCAGTCCTATTCCTAATCTTTGATATCGAAATTGTAATTATCTTACCAATAATCATCACGATCAAAACAAGAAATATAATATATTGATTTATAACATCAACCATATTCCTAATCATTTTAATTATTGGATTATATCACGAATGAAAAAATGGGATCCTAGAATGAGCCAAC
>Lygus_lineolaris
ATACTAAAAATTATCATATCAGTTTCAATAACAATTATATTATCAATCATCATAATAACCTTATGTATATTAATCAGAAAAAAATCAATAATAGATCGTGAAAAAATATCACCGTTTGAATGTGGTTTCGACCCAAAAAGATCATCACGAGTACCTTCTTCTTCACAATTCTTCTTAATTGCAGTCCTATTCCTAATCTTTGATATCGAAATCGTAATTATCTTACCAATAATCATCACGATCAAAACAAGAAATATAATATATTGATTTATAACATCAACCATATTCTTAATCATTTTAATTATTGGATTATATCACGAATGAAAAAATGGGATCCTAGAATGAGCCAAC
>Lygus_pratenszs
ATATTAAAAATTATTATATCAATTTCAATAACAATTATATTATCAATTATCATAATAACCTTATGTATGTTAATCAGAAAAAAATCAATAATAGATCGTGAAAAAATATCACCGTTTGAATGTGGTTTCGACCCAAAAAGATCATCACGAGTACCTTTTTCTTCACAATTCTTTTTAATTGCAGTCCTATTCCTAATCTTTGATATCGAAATTGTAATTATCTTACCAATAATCATCACGATCAAAACAAGAAATATAATATATTGATTTATAACATCAACCATATTCTTAATCATTTTAATTATTGGATTATATCACGAATGAAAAAATGGAATCCTAGAATGAGCCAAC
>Lygus_rugulipennis
ATACTAAAAATTACTATATCAATTATAATAACAATTATCTTATCAATTATTATAATAACCTTATGCATATTGATTAGAAAAAAATCAATAATAGATCGCGAAAAAATATCACCATTTGAATGTGGATTTGACCCAAAAAGATCATCACGAGTACCTTTCTCCTCACAATTTTTCTTAGTTGCAGTCCTATTTCTAATCTTCGATATCGAAATTGTAATTATCTTACCGATAATCATCACAATCAAAACAAGAAATATAATATATTGATTTATAACATCAACCATATTCTTAGTCATTTTAATTATTGGATTATATCACGAATGAAAAAATGGAATCCTAGAATGAGCCAAC
>Nesidiocoris_tenuis
ATATATAAAATCTTATTATCATTTATAATCAGATTTACAATAAGATTAATTTTACTATTATTATGCAATATAATTAGAAAAAAAAACTTTTTAAATCGAGAAAAAATATCGCCATTTGAATGTGGATTTAACCCTAAGAGATCCCCCCGATCTCCATTTTCATCACAATTTTTTTTGATTGCTGTCCTGTTTTTAATTTTTGATGTAGAAATTGTAATCATTCTACCTATAATCACAACTCTAAAATCAACATATATAATTAATTGATTTGTGACAAGTACAGTAATAACCTTAATCTTGATAATTGGACTTTTCCATGAATGGAAAAATGGTGTGCTAGAATGAACTAAA
>Trigonotylus_caelestialium
ATAATAAAAATTGTCATTTCAATTATAATAGTAATATTAATATCAATCATTATAATAACATTATGCTCAATTATCAGAAAAAAAACATTAATAGATCGAGAAAAAATATCCCCATTTGAATGTGGATTTGATCCTAAGAGATCCCCACGAATCCCATTTTCATCACAATTTTTTTTAATTGCAGTCCTATTTTTAGTATTTGATATTGAAATTGTGATCATTCTGCCTATAATCACAACAATAAAAAGTAGTAATATATTATCATGAATAATTACCTCAGTTACATTTATCATAATCCTAATATTAGGATTATATCACGAATGAAAAAATGGTATTCTAGAATGAAGTAAC
