# Supplementary material for: Comparative mitogenomic analysis of mirid bugs (Hemiptera: Miridae) and evaluation of potential DNA barcoding markers
Source: PeerJ. 2017 Aug 3;5:e3661. doi: 10.7717/peerj.3661 (PMC5545108; doi:10.7717/peerj.3661)
Supplement: Data S1 — Alignment of protein-coding genes, rRNA genes and tRNAs used in this study. [file peerj-05-3661-s012.zip › Raw data-Alignment of protein-coding genes, rRNA genes and tRNAs used in this study/nad4.fas]

>Adelphocoris_fasciaticollis
ATGATAAAATTGTTTATAAGTTTATCTTTTTTGGCTCTTTTTATTAATTTTTTTAATTGATATATTTTGATTATTTTTTTTTTATTTATATTTATATATATATATAATTTTATATATATAAATATTTGATATAGAATAGTGAGTTATATATGAGGGGGTGATATTTTATCTATTTCTATAATATTGCTTAGTTTATGGATTGTTTTATTAATGATTTTGGCTAGTTCTCTTTTATATAAAAATGATCATTATATTTATGAATTTATATTTTTGGTTATTTTTATACTTATCTTTTTATTTTTGACTTTCAGGGTTAATAATTTATTTATATATTATTTATTTTTTGAGTGTAGTTTAATTCCTACTTTAATTTTAATTTTTGGTTGAGGTTATCAACCTGAACGTTTAATGGCTGGTTATTATTTATTATTTTATACATTGTTTTTTTCATTACCTATACTATTAGGTATTTTTTATTTGAAAATATTCTGTTTTAGTATATTTTACTTTTTGATTAAGATTGAT---TTTAATTTTTATTTATACATTTCTTTATTAATAGCTTTTTTGGTTAAAATACCAATGGTATTTATTCATTTTTGATTACCAAAGGCTCATGTTGAGGCTCCAATTTCTGGTTCTATGATTTTAGCTGGTGTTTTATTGAAATTAGGAGGTTATGGAATTATACGTGTATTT---TTTTTTATAGAAAATTATTGT------TTAAATATTTATTTTATTTCTTTATGTTTGTTTGGTATTTTTATTATTGGTATTTTGTGTATATTTCAAGTTGATATGAAGTCTTTGATTGCTTATTCTTCTGTGGCTCATATGGGTTTAGTAATTTGTGGTTTAATAAGTATAAATATTATAGGTATTCTTGGATCATTATTGATAATAATTGGTCATGGTTTATGTTCTTCTGGTATATTTTGTTTAGCTAATATTTCTTATGAGCGGACAATGTCTCGAAGATTATTTATAAATAAGGGTTTATTAACTATTATACCTAATGTTTGTTTATTTTGATTTATTTTAATAGTTAATAATATATCTAGTCCTCCTAGGATTAATCTTTTAGGAGAAATTATGTTGATTAATGGTATTGTTTCTTTTAGTTATATATCAATATTATATTTAATATTTGCTTCTTTTATAGGTTGTATATATAGTATATATTTATATTCTAGTGTTAATCATGGTGTTTTATATAGTGGTATTAATTGTGCTTCGGGTGTTTTTTGTATTGAATATTATCTTTTATTTATACATTTATTTCCTTTAAATTTTTTAGTATTAAAAATTGGTTTGTTTACTTTAATGGTATTT
>Adelphocoris_fasciaticollis_Yuan
ATGATAAAATTGTTTATAAGTTTATCTTTTTTGGCTCTTTTTATTAATTTTTTTAATTGATATATTTTGATTATTTTTTTTTTATTTATATTTATATATATATATAATTTTATATATATAAATATTTGATATAGAATAGTGAGTTATATATGAGGGGGTGATATTTTATCTATTTTTATAATATTGCTTAGTTTATGGATTGTTTTATTAATGATTTTGGCTAGTTCTCTTTTATATAAAAATGATCATTATATTTATGAATTTATATTTTTGGTTATTTTTATACTTATCTTTTTATTTTTGACTTTCAGGGTTAATAATTTATTTATATATTATTTATTTTTTGAGTGTAGTTTAATTCCTACTTTAATTTTAATTTTTGGTTGAGGTTATCAACCTGAACGTTTAATGGCTGGTTATTATTTATTATTTTATACATTGTTTTTTTCATTACCTATACTATTAGGTATTTTTTATTTGAAAATATTCTGTTTTAGTATATTTTACTTTTTGATTAAGATTGAT---TTTAATTTTTATTTATACATTTCTTTATTAATAGCTTTTTTGGTTAAAATACCAATGGTATTTATTCATTTTTGATTACCAAAGGCTCATGTTGAGGCTCCAATTTCTGGTTCTATGATTTTAGCTGGTGTTTTATTGAAATTAGGAGGTTATGGAATTATACGTGTATTT---TTTTTTATAGAAAATTATTGT------TTAAATATTTATTTTATTTCTTTATGTTTGTTTGGTATTTTTATTATTGGTATTTTGTGTATATTTCAAGTTGATATGAAATCTTTGATTGCTTATTCTTCTGTGGCTCATATGGGTTTAGTAATTTGTGGTTTAATAAGTATAAATATTATAGGTATTCTTGGATCATTATTGATAATAATTGGTCATGGTTTATGTTCTTCTGGTATATTTTGTTTAGCTAATATTTCTTATGAGCGGACAATGTCTCGAAGATTATTTATAAATAAGGGTTTATTAACTATTATACCTAATGTTTGTTTATTTTGATTTATTTTAATAGTTAATAATATATCTAGTCCTCCTAGGATTAATCTTTTAGGAGAAATTATGTTGATTAATGGTGTTGTTTCTTTTAGTTATATATCAATATTATATTTAATATTTGCTTCTTTTATAGGTTGTATATATAGTATATATTTATATTCTAGTGTTAATCATGGTGTTTTATATAGTGGTATTAATTGTGCTTCGGGTGTTTTTTGTATTGAATATTATCTTTTATTTATACATTTATTTCCTTTAAATTTTTTAGTATTAAAAATTGGTTTGTTTACTTTAATGGTATTT
>Adelphocoris_lineolatus
ATGATAAAATTGTTTATAAGTTTATCTTTTTTGGCTCTTTTTATTAATTTTTTTAATTGATATATTTTGATTATTTTTTTTTTATCTATATTTATGTATATATATAATTTTATATATATAAATATTTGATATAGAATAGTGAGTTATATATGAGGGGGTGATATTTTATCTATTTCTATAATATTACTTAGTCTGTGGATTATTTTATTAATGATTTTGGCTAGTTCTCTTTTATATAAAAATAGTCATTATATTTATGAATTTATATTTTTGGTTATTTTTATACTTATTTTCTTATTTTTGACTTTCAGGGTTAATAATTTATTTATATATTATTTATTTTTTGAGTGTAGTTTAATTCCTACTTTAATTTTAATTTTTGGTTGGGGTTATCAGCCTGAACGTCTAATGGCTGGCTATTATTTATTATTTTATACATTGTTTTTTTCATTACCTATACTATTAGGTATTTTTTATTTGAAAACATTCTGTTTTAGTATATTTTACTTTTTGATTAAGATTGAT---TTTAATTTTTATTTATACATTTCTTTATTAATAGCTTTTTTGGTTAAAATACCAATGGTATTTATTCATTTTTGATTACCAAAGGCTCATGTTGAGGCTCCAATTTCTGGTTCTATGATTTTAGCTGGTGTTTTATTGAAATTAGGAGGTTATGGTATTATACGTGTATTT---TTTTTTATAGAAAATTATTGT------TTAAATATTTATTTTATTTCTTTATGTTTGTTTGGCATTTTTATTATTGGTATTTTGTGTATATTTCAAGTTGATATGAAGTCTTTGATTGCTTATTCTTCTGTGGCTCATATGGGTTTAGTAATTTGTGGTTTAATAAGTATAAATATTATAGGTATTCTTGGGTCATTATTGATAATAATTGGTCACGGTTTATGTTCTTCTGGTATATTTTGTTTAGCTAATATTTCCTATGAGCGGACAATGTCTCGAAGATTATTTATGAATAAGGGTTTATTGACTATTATACCTAATGTTTGTTTATTTTGATTTATTTTAATAGTTAATAATATATCTAGTCCTCCTAGGATTAATCTTTTAGGAGAAATTATGTTGATTAATGGTGTTGTTTCTTTTAGTTATATATCAATATTATATTTAATGTTTGCTTCTTTTATAGGTTGCATATATAGTATATATTTATATTCTAGTGTTAATCATGGGGTTTTATATAGTGGTATTAATTGTGCTTCAGGTGGTTTTTGTATTGAATATTATCTTTTATTTATACATTTATTTCCTTTAAATTTTTTAGTATTAAAGATTGATTTATTTACTTTAATGGTATTT
>Adelphocoris_lineolatus_Yuan
ATGATAAAATTGTTTATAAGTTTATCTTTTTTGGCTCTTTTTATTAATTTTTTTAATTGATATATTTTGATTATTTTTTTTTTATCTATATTTATGTATATATATAATTTTATATATATAAATATTTGATATAGAATAGTGAGTTATATATGAGGGGGTGATATTTTATCTATTTCTATAATATTACTTAGTCTGTGGATTATTTTATTAATGATTTTGGCTAGTTCTCTTTTATATAAAAATAGTCATTATATTTATGAATTTATATTTTTGGTTATTTTTATACTTATTTTCTTATTTTTGACTTTCAGGGTTAATAATTTATTTATATATTATTTATTTTTTGAGTGTAGTTTAATTCCTACTTTAATTTTAATTTTTGGTTGGGGTTATCAGCCTGAACGCCTAATGGCTGGCTATTATTTATTATTTTATACATTGTTTTTTTCATTACCTATACTATTAGGTATTTTTTATTTGAAAACATTCTGTCTTAGTATATTTTACTTTTTGATTAAGATTGAT---TTTAATTTTTATTTATACATTTCTTTATTAATAGCTTTTTTGGTTAAAATACCAATGGTATTTATTCATTTTTGATTACCAAAGGCTCATGTTGAGGCTCCAATTTCTGGTTCTATGATTTTAGCTGGTGTTTTATTGAAATTAGGAGGTTATGGTATTATACGTGTATTT---TTTTTTATAGAAAATTATTGT------TTAAATATTTATTTTATTTCTTTATGTTTGTTTGGCATTTTTATTATTGGTATTTTGTGTATATTTCAAGTTGATATGGAGTCTTTGATTGCTTATTCTTCTGTGGCTCATATGGGTTTAGTAATTTGTGGTTTAATAAGTATAAATATTATAGGTATTCTTGGGTCATTATTGATAATAATTGGTCACGGTTTATGTTCTTCTGGTATATTTTGTTTAGCTAATATTTCCTATGAGCGGACAATGTCTCGAAGATTATTTATGAATAAGGGTTTATTGACTATTATACCTAATGTTTGTTTATTTTGATTTATTTTAATAGTTAATAATATATCTAGTCCTCCTAGGATTAATCTTTTAGGAGAAATTATGTTGATTAATGGTGTTGTTTCTTTTAGTTATATATCAATATTATATTTAATGTTTGCTTCTTTTATAGGTTGCATATATAGTATATATTTATATTCTAGTGTTAATCATGGGGTTTTATATAGTGGTATTAATTGTGCTTCAGGTGGTTTTTGTATTGAATATTATCTTTTATTTATACATTTATTTCCTTTAAATTTTTTAGTATTAAAGATTGATTTATTTACTTTAATGGTATTT
>Adelphocoris_nigritylus
ATGATAAAATTGTTTATAAGTTTATCTTTTTTGGTTCTTTTTATTAATTTTTTTAATTGATATATTTTGATTATTTTTTTTATATTTATATTTATATATATATATAATTTTATGTATATAAATGTTTGATATAGAATAGTGAGTTATATATGAGGGGGTGATATTTTATCTATTTCTATAATATTACTTAGTCTATGGATTGTTTTATTAATGATTTTGGCTAGTTCTCTTTTATATAAAAATAATCATTATATTTATGAATTTATATTTTTGGTTATTTTTATACTTATTTTCTTATTTTTGACTTTTAGGGTTAATAATTTATTTATATATTATTTATTTTTTGAGTGTAGTTTAATCCCTACTTTAATTTTAATTTTTGGTTGGGGGTATCAGCCTGAACGTTTAATGGCTGGTTATTATTTATTGTTTTATACATTGTTTTTTTCATTACCTATACTATTGGGTATTTTTTATTTGAAAACATTCTGTTTTAGTATATTTTACTTTTTGATTAAGATTGAT---TTTAATTTTTATTTATACATTTCTTTATTAATAGCTTTTTTGGTTAAAATACCAATGGTATTTATTCATTTTTGATTACCAAAGGCTCATGTTGAGGCTCCAATTTCTGGTTCTATGATTTTAGCTGGTGTTTTGTTGAAATTAGGGGGTTATGGTATTATACGTGTATTT---TTTTTTATAGAAAATTGTTGT------TTAAATATTTATTTTATTTCTTTATGTTTGTTTGGTATTTTTATTATTGGTATTTTGTGTATATTTCAAGTTGATATGAAGTCTTTGATTGCTTATTCTTCTGTAGCTCATATGGGTTTAGTAATTTGTGGTTTAATAAGTATAAATATTATAGGTATTCTTGGATCATTATTGATAATAATTGGTCACGGCTTATGTTCTTCTGGTATATTTTGTTTAGCTAATATTTCTTATGAGCGGACAATGTCTCGAAGGTTATTTATAAATAAGGGTTTATTGACTATTATACCTAATGTTTGTTTGTTTTGATTTATTTTAATAGTTAATAATATATCTAGTCCTCCTAGGATTAATCTTTTAGGAGAAATTATATTGATTAATGGTGTTGTTTCTTTTAGTTATATATCAATATTATATTTAATATTTGCTTCTTTTATAGGTTGTATATATAGTATATATTTATATTCTAGTGTTAATCATGGGGTTTTATATAGTGGTATTAATTGTGCTTTAGGTGGTTTTTGTATTGAATATTATCTTTTATTTATACATTTATTTCCTTTAAATTTTTTAGTATTAAAAATTGATTTGTTTACTTTAATGGTATTT
>Adelphocoris_suturalis
ATGATAAAATTGTTTATAAGTTTATCTTTTTTGGTTCTTTTTATTAATTTTTTTAATTGATATATTTTGATTATTTTTTTTATATTTATATTTATATATATATATAATTTTATGTATATAAATATTTGATATAGAATAGTGAGTTATATATGAGGGGGTGATATTTTATCTATTTCTATAATATTACTTAGTCTATGGATTGTTTTATTAATGATTTTGGCTAGTTCTCTTTTATATAAAAATAATCATTATATTTATGAATTTATATTTTTGGTTATTTTTATGCTTATTTTCTTATTTTTGACTTTTAGGACTAATAATTTATTTATATATTATTTATTTTTTGAGTGTAGTTTAATTCCTACTTTAATTTTAATTTTTGGTTGGGGTTATCAACCTGAACGTTTAATGGCTGGTTATTATTTATTGTTTTATACATTGTTTTTTTCATTACCTATACTATTGGGTATTTTTTATTTGAAAACTTTCTGTTTTAGTATATTTTACTTTTTGATTAAGATTGAT---TTTAATTTTTATTTATATATTTCTTTATTGATAGCTTTTTTGGTTAAAATACCAATGGTATTTATTCATTTTTGATTACCAAAGGCTCATGTTGAGGCTCCAATTTCTGGTTCTATGATTTTAGCTGGTGTTTTGTTGAAATTAGGGGGTTATGGTATTATACGTGTATTT---TTTTTTATAGAAAATTGTTGT------TTAAATATTTATTTTATTTCTTTATGTTTGTTTGGTATTTTTATTATCGGTATTTTGTGTATATTCCAAGTTGATATGAAGTCTTTGATTGCTTATTCTTCTGTAGCTCATATGGGTTTAGTAATTTGTGGCTTAATAAGTATAAATATTATGGGTATTATTGGATCATTATTGATAATAATTGGTCACGGCTTATGTTCTTCTGGTATATTTTGTTTAGCTAATATTTCTTATGAGCGGACAATGTCTCGAAGATTATTTATAAATAAGGGCTTATTGACTATTATACCTAATGTTTGTTTATTTTGATTTATTTTAATAGTAAATAATATATCTAGTCCTCCTAGGATTAATCTTTTAGGAGAAATTATATTGATTAATGGTGTTGTTTCTTTTAGTTATATATCAATATTATATTTAATGTTTGCTTCTTTTATAGGTTGTATATATAGTATATATTTATATTCTAGTGTTAATCATGGGGTTTTATATAGTGGTATTAATTGTGCTTCAGGTGGTTTTTGTATTGAATATTATCTTTTATTTATACATTTATTTCCTTTAAATTTTTTAGTATTAAAAATTGATTTGTTTACTTTAATGGTATTT
>Adelphocoris_suturalis_Yuan
ATGATAAAATTGTTTATAAGTTTATCTTTTTTGGTTCTTTTTATTAATTTTTTTAATTGATATATTTTGATTATTTTTTTTATATTTATATTTATATATATATATAATTTTATGTATATAAATATTTGATATAGAATAGTGAGTTATATATGAGGGGGTGATATTTTATCTATTTCTATAATATTACTTAGTCTATGGATTGTTTTATTAATGATTTTGGCTAGTTCTCTTTTATATAAAAATAATCATTATATTTATGAATTTATATTTTTGGTTATTTTTATACTTATTTTCTTATTTTTGACTTTTAGGGTTAATAATTTATTTATATATTATTTATTTTTTGAGTGTAGTTTAATCCCTACTTTAATTTTAATTTTTGGTTGGGGCTATCAACCTGAACGTTTAATGGCTGGTTATTATTTATTGTTTTATACATTGTTTTTTTCATTACCTATACTATTGGGTATTTTTTATTTGAAAACGTTCTGTTTTAGTATATTTTACTTTTTGATTAAGATTGAT---TTTAATTTTTATTTATATATTTCTTTATTGATAGCTTTTTTGGTTAAAATACCAATGGTATTTATTCATTTTTGATTACCAAAGGCTCATGTTGAGGCTCCGATTTCTGGTTCTATGATTTTAGCTGGTGTTTTGTTGAAATTAGGGGGTTATGGTATTATACGTGTATTT---TTCTTTATAGAAAATTATTGT------TTAAATATTTATTTTATTTCTTTATGTTTGTTTGGTATTTTTATTATTGGTATTTTGTGTATATTTCAAGTTGATATGAAGTCTTTGATTGCTTATTCTTCTGTAGCTCATATAGGTTTAGTAATTTGTGGTTTAATAAGTATAAATATTGTGGGTATTCTTGGGTCATTATTGATAATAATTGGTCACGGCTTATGTTCCTCTGGTATATTTTGTTTAGCTAATATTTCTTATGAGCGGACAATGTCTCGAAGATTATTTATAAATAAGGGTTTATTGACTATTATACCTAATGTTTGTTTATTTTGATTTATTTTAATGGTTAATAATATATCTAGTCCTCCTAGGATTAATCTTTTAGGAGAAATTATATTGATTAATGGTGTTGTTTCTTTTAGTTATATATCAATATTATATTTAATATTTGCTTCTTTTATAGGTTGTATATATAGTATATATTTGTATTCTAGTGTTAATCATGGGGTTTTATATAGTGGTATTAATTGTGCTTCAGGTGGTTTTTGTATTGAATATTATCTTTTATTTATACATTTATTTCCTTTAAATTTTTTAGTATTAAAAATTGATTTGTTTACTTTAATGGTATTT
>Apolygus_lucorum
ATGATAAAATTGATTTTTTCTTTATCTTTTTTGACTCTTTTTATTACTTTAATTGATTGATATATTTTGTTAATTTTTTTAATATTTATTATATTTTATATAATAGTTTCTTTTAATATATTAGATTGATTTAGAATAGTTAGTTATATGTTCGGTGGCGATATTTTATCTTTTTCTTTAATTATTTTAAGATTTTGGATTATTTTTTTAATAGTTTTGGCGAGATCTTTAGTATATAAAAATATAACTTATTATAGTGAATTTATATTTATAAATGTTCTTTTACTTATTTTTTTGATATTTTCTTTTAGAGTTAATAATTTATTTATATATTATTTGTTTTTTGAGTGTAGATTAATCCCAACTTTAATTTTAATTTTTGGTTGAGGGTACCAGCCTGAACGTTTAATAGCAGGCTATTATTTGCTTTTTTATACCCTATTTTTTTCTTTGCCTATATTATTAGGTATTTTTTATATTAATAATTTTTGTTTTAGAATGTTTTATTTTCTTATTTATGTTGAT---TACAATTTTTATTTATATATTTCTATATTGTTAGCTTTTTTAGCAAAAATACCAATAATTTTTATTCATTTTTGATTACCAAAAGCTCATGTTGAGGCCCCAATTTCTGGGTCTATAATTTTGGCGGGAGTTTTGCTTAAGTTAGGAGGGTATGGTATTATACGTGTTTTC---TTTTTTATAAAAAGTTATTAT------TTCAATTATCTTTTTTTGTCCATTAGATTATTTGGGATTTTTATAGTTGGTATCTTATGTATATTTCAAATTGATATAAAATCTTTAATTGCTTATTCTTCTGTTGCTCACATGGGTATAGTTATTTGTGGGTTAATATGTATAAATATATTAGGCATAATTGGCTCATTAATCTTAATAATTGGACATGGTCTCTGTTCATCTGGGATATTTTGTCTGGCAAATATTGCTTATGAGCGTTCTTCTTCTCGAAGAATCTTTATCAATAAAGGCTTATTAACTTTTATGCCTAGAATATGTTTATTTTGATTTTTATTAATAATTAATAATATAGCAAGTCCCCCTTCTATAAATTTATTAGGTGAAATTCTTCTTATTAATAGTATTATTTCTTGGTCATCAATTTCTTTTTTTTATTTAATATTTGCTTCTTTTATAGGTTGTTTATATAGTATTTATTTATATTCTTCTATTAATCATGGATTAATTTATAAGGGTTTATTATGTGGTTATTATGGATATTATATTGAGTTTTATTTACTTTTTTTACATTGATTACCCTTAAATATCTTTTTTTTAAAAATTGATATTATTTCTTTATTAGTTTTT
>Apolygus_lucorum_Yuan
ATGATAAAATTGATTTTTTCTTTATCTTTTTTGACTCTTTTTATTACTTTAATTGATTGATATATTTTGTTAATTTTTTTAATATTTATTATATTTTATATAATAGTTTCTTTTAATATATTAGATTGATTTAGAATAGTTAGTTATATGTTCGGTGGCGATATTTTATCTTTTTCTTTAATTATTTTAAGATTTTGAATTATTTTTTTAATAGTTTTGGCGAGATCTTTAGTATATAAAAATATAACTTATTATAGTGAATTTATATTTATAAACGTTCTTTTACTTATTTTTTTGATATTTTCTTTTAGAGTTAATAATTTATTTATATATTATTTGTTTTTTGAGTGTAGATTAATCCCAACTTTAATTTTAATTTTTGGTTGAGGGTACCAGCCTGAACGTTTAATAGCAGGCTATTATTTGCTTTTTTATACTTTATTTTTTTCTTTACCTATATTATTAGGTATTTTTTATATTAATAATTTTTGTTTTAGAATGTTTTATTTTCTTATTTATGTTGAT---TGCAATTTTTATTTATATATTTCTATATTGTTAGCTTTTTTAGCAAAAATGCCAATAATTTTTATTCATTTTTGATTACCAAAAGCTCATGTTGAGGCCCCAATTTCTGGGTCTATAATTTTGGCTGGAGTTTTGCTTAAGTTAGGAGGGTACGGTATTATACGTGTTTTC---TTTTTTATAAAAAGTTATTAT------TTCAATTATCTTTTTTTGTCCATTAGATTATTTGGAATTTTTATGGTTGGTATCTTATGTATATTTCAAATTGATATAAAATCTTTAATTGCTTATTCTTCTGTTGCTCACATGGGTATAGTTATTTGTGGGTTAATATGTATAAATATATTAGGCATAATTGGCTCATTAATCTTAATAATTGGGCATGGTCTCTGTTCATCTGGGATATTTTGTCTGGCAAATATTGCTTATGAGCGTTCTTCTTCTCGAAGAATCTTTATCAATAAAGGCTTATTAACTTTTATGCCTAGAATATGTTTATTTTGATTTTTATTAATAATTAATAATATAGCAAGTCCCCCTTCTATAAATTTATTAGGTGAAATTCTTCTTATTAATAGTATTATTTCTTGGTCATCAATTTCTTTTTTTTATTTAATATTTGCTTCTTTTATAGGTTGTTTATATAGTATTTATTTATATTCTTCTATTAATCATGGATTAATTTATAAGGGTTTATTATGTGGTTATTATGGATATTATATTGAGTTTTATTTACTTTTTTTACATTGATTACCCTTAAATATCTTTTTTTTAAAAATTGATATTATTTCTTTATTAGTTTTT
>Corizus_tetraspilus
ATGATAAGGATAATATTGTTTATTTTGTTTTTAATCCCTTTGTTGAAT------AATTGATGAGTTATTTCTTTGTGTTTATGTATATTAACTTTATTTATATTAACTTTTCAAGTTAATAAT---TATTTATGTTATTTGAGTTATGGATTTGGTTTTGATGTTATTTCTTATTGAATAGTTGTTTTAACTTTTTGGATTTCATTTTTAATAGTTATAGCTAGATTTAATATTAAATTTTATGAAAATTATATGATTGAGTTTTTGCTAGTTTTATTGTTTTTAATATTTATACTTTATTTAACTTTTATGACTAGAAATTTATTTTTATTTTATTTATTTTTTGAATCTAGAATAATTTTTACTTTATTATTAATTTTCGGTTGAGGGTATCAGCCAGAACGTTTTATGGCTGGCTTATATTTATTATTTTATACTTTATTTGCTTCTTTTCCTTTATTAATTAGTATTTTTTATATTTTTGAAAGTTGTAATACTTTATTTTATTTTATTATTTCATTTGAT---TGTAATATTATTTTATATATGTGTTTAATTGTGGCATTTTTAGTTAAAATACCATTGATTTTTTTTCATTTTTGATTACCTAGGGCTCATGTTGAGGCCCCTGTTTCTGGTTCAATGATTTTGGCAGGAGTACTTTTAAAGTTGGGAGGTTATGGTATATTTCGTGTTTTT---AGTTTTATGCATTATGTTTAT------TTAAATTATATTTGAATTGTTTTGAGTTTATTTGGTAGTTTTATGATTGGTTTATTATGTTTAAGACAGGTAGACATTAAATCTATGATTGCTTATTCTTCTGTTGCTCATATGGGTTTAGTAATTTGCGGTATTATAACTTGTAATTATTATGGTCTTTTAGGTTCTTTATTGTTAATAATTGGTCATGGTCTTTGTTCTTCTGGTATATTTGCTTTAGCCAATATTGTTTATGAACGTACACATAGACGAAGTTTATTTGTAAATAAAGGATTTATTAGTTTTATACCTACAATATCTATGTTTTGGTTTATATTTATAATTAATAATATGGCTAGACCTCCATCTTTAAATCTTTTGGGTGAAATTTTATTAATTAATAGAATTGTGGGGTGGAGAACTATAACTATATTATTTTTATCTTTTTCTTCATTTTTAAGTTGTTGTTATAGAATTTATTTATATTCTATTACTCAACATGGGTTTATATTTAGTAATATACTTTATAGTTCTGGAGGTTATATTCGTGAATTTATAATATTATTTTTTCATTGGTTTCCTTTAAATTTTTTATTTTTGAGGAGAGATGTTATTTCTATGTGATTA---
>Eurydema_gebleri
ATGATAAAATATATTTTTATACTTTTGTTTTTAATCCCCTTAGTTAAAAGTTAT---TGATTAATTAATAGTTTATTTATAATTATATGTTTTATATTTATTTATTTAAATATTTCTTATGAT---TTTGTTTCTCCTTCAGGAGTCTTTTTTGGCACAGATATTCTTTCTTATAGATTAATTGGATTGACTTATTTTATTATTTTTTTAATAATGATAGCTAGTTATAAAATTTATAATAATAATGAAAAAGTAACTTTTTTTTTATGTGTAATATTAATAATAATGTTCTCACTATTGTTAACTTTTTCATCTTTAAATATATTTATTTTTTATATTTCATTTGAAAGATCATTAATCCCCACCCTTTTTTTGATCTTTGGGTGGGGATATCAGCCTGAACGAATTTCAGCTGGTTATTATTTATTATTTTATACTTTATTTGCTTCTTTACCTTTATTATTGGGTATTTTTTATATCAATTCGTTGGTTTATTCATTAGATTTTTGGTTAATTTCATTGGATAATTTGAATCTTTATTTATATTTATCCATAATTTTAGCGTTTTTGTTTAAAATACCTGTTCCTTTTTTTCACTTTTGGCTTCCTAAGGCTCATGTTGAGGCTCCAATTTCCGGATCAATAATTTTAGCTGCTATTTTACTTAAGATAGGAGGTTATGGGTTAATTCGTGTTTAT---TTATTTATAGGTTCATATTCAGTTAAGTATAATTATTTCTGAATGGTTTTAAGTTTATGAGGTGCATTGATAGTTAGATTTTTATGTATATTTCAGGTTGATATTAAATCTATTATTGCTTATTCTTCTGTAGCTCATATATCTTTGGTTATTTGTGGTATTATAAGATACAGCTTTTATGGATTTGTGGGTTCTTTGATTATAATGATTGGTCGTGGTTTTTGTTCTTCTGCTCTTTTTTGTTTGGCTAATATTATTTATGAACGTAGACATAGTCGTAGATTATTTATTAATAAGGGTTATTTGTCTGTCATACCTAGATTAACAATGTTTTGATTTCTTCTTTGTGCTAATAATATATCTTCTCCTCCTTCTTTAAATTTGTTAGGAGAAATTTATTTAATTAATTCAATTATTTCTTGGGATTATATAACTTTTATTTTTTTAGGGATTTTATCTTTTATAAGATGTTGTTATAGAATTTATTTATTTTCTATGACTCAGCATGGTTATATATATAGAGGTTTTTCTTATATAAATAGTGTTAATATCCGTGAATATATATTAATTATTTTTCATTTTATTCCTCTTAATTTACTTGTCTTAAAGTTTGATACTTTTTCTTTATTCTTT---
>Lygus_Hesperus
ATGATAAAATTAGTTTTTTCATTAAGATTTTTGGCTCTTTTTGTTAATTTTTTAAATTGATATGTTTTATTATTATCGTTTATGATAATAGTTTTTTTGTTTTTAAATTCAAATATAATATTATATTGATATAGAATATCAAGATATTTTTTGGGTGGTGATATTTTATCTTTTTCTTTGATTGCTTTGAGAATTTGGATTGTTTTTTTGATAGTTTTGGCTAGATCTTCTTTGTATAGGAATTATACTTTTAATTATGAATTTATATTTATAAATGTTTTGTTGTTGTTATTTTTGATTTTTTCTTTTAGTGTTAATAGTCTATTTTTATATTATTTATTTTTTGAGTGTAGATTAATTCCTACTTTGATTTTGATTTTTGGGTGAGGTTATCAGCCGGAACGTTTGATAGCTGGTTATTATTTATTATTTTATACATTGTTTTTTTCTCTTCCTATATTGTTAGGTATTTTTTACATTAATGATTTTTGTTTTGGGATATTTTATTTTCTTATTAAAGTTCCT---TATAATTTTTATTTATATCTTTCGATGTTGATGGCATTTTTGGTGAAGATGCCAATGATTTTTATTCATTTTTGACTTCCAAAGGCTCATGTTGAGGCACCTATTTCTGGTTCAATAATTTTGGCTGGGGTCCTTCTTAAATTAGGAGGTTATGGTATTATTCGTGTATTT---TTTTTCTTAAAAAATTATGGA------TTGAATTATATGTTTTTGTCTTTGAGTTTATTTGGGATTTTTATAGTGGGTATTTTATGTATATTTCAGGTTGATATAAAATCTTTGATTGCTTATTCTTCGGTTGCTCACATAGGTATAGTAATTTGTGGTTTAATATGTATGAATATATTGGGTATTATTGGTTCATTGATTTTGATGATTGGTCATGGTTTATGCTCTTCTGGTATATTTTGTTTAGCAAATATTGCTTATGAACGAACTTTATCTCGAAGAATTTTTATCAATAAAGGTTTATTAACTTTTATACCTAGAATATGTTTATTCTGATTTTTATTAATGATTAATAATATGGCTAGACCTCCTTCAATGAATTTGATGGGTGAAATTTTATTGATTAATGGGATTATATCTTGGAGATATATTTCTTTTTTCTATTTGATATTTGCATCTTTTATAGGATGTATATATAGTATTTATTTATATTCTTCTATTAATCATGGGGTTGTTTATAAGGGTTTGTTTTGTGGTTTTTATGGTTATTATATTGAATATTATTTGTTATTTTTACATTGATTTCCTTTAAATATCTTTTTTTTAAAAATTGATATTATTTCTTTAATGGTTTTT
>Lygus_lineolaris
ATGATAAAATTAGTTTTTTCATTAAGATTTTTGGCTCTTTTTGTTAGTTTTTTAACTTGATATATTTTATTGTTATCATTTATGGTAATAGTTTTTTTGTTTTTAAATTCAAATATAATATTATATTGATATAGAATATCAAGATATTTTTTGGGTGGTGATATTTTATCTTTTTCTTTGATTGTTTTGAGAATTTGGATTGTTTTTTTGATGGTTTTGGCTAGATCTTCTTTATATAGGAATTATACTTTTAATTATGAATTTATATTTATAAATGTGTTGTTGTTATTATTTTTAGTTTTTTCTTTTAGTGTTAATAGTTTATTTTTATATTATTTATTTTTTGAGTGTAGATTAATTCCTACTTTGATTTTGATTTTTGGATGAGGGTATCAGCCGGAACGTTTGATGGCTGGTTATTATTTATTATTTTATACATTGTTTTTTTCTCTTCCTATATTGTTAGGTATTTTCTACATTAATGATTTTTGTTTTGGAATATTTTATTTTCTTATTAAAGTTCCT---TATAATTTTTATTTATATCTTTCGATGTTGATGGCATTTTTGGTGAAAATGCCGATGATTTTTATTCATTTTTGACTCCCAAAAGCTCATGTTGAGGCACCTATTTCTGGTTCAATAATTTTGGCTGGAGTTCTACTTAAATTAGGTGGATATGGTATTATTCGTGTATTT---TATTTTTTAAAAAATTATGGA------TTGAATTATATGTTTTTATCTTTGAGTTTATTTGGGATTTTTATAGTGGGTATTTTATGTATATTTCAGGTTGATATAAAATCTTTGATTGCTTATTCTTCGGTTGCTCATATAGGTATAGTAATTTGTGGTTTGATATGTGTGAATATATTAGGTATTATTGGTTCATTGATTTTGATGGTTGGTCATGGTTTATGTTCTTCTGGTATATTTTGTTTAGCAAATATTGCCTATGAACGAACTTTATCTCGAAGAATTTTTATTAATAGGGGTTTAATAACTTTTATACCTAGAATATGTTTATTTTGATTTTTATTGATGATTAATAATATGGCTAGACCTCCTTCAATGAATTTGATAGGTGAAATTTTATTGATTAATGGAATTATATCTTGGAGATATATTTCTTTTTTCTATTTGATATTTGCTTCCTTTATAGGATGTATATATAGTATTTATCTATATTCTTCTATTAATCATGGGGTTGTTTATAGGGGTTTGTTTTGTGGTTTTTACGGTTATTATGTTGAATATTATTTGTTATTTTTACATTGATTTCCTTTAAATATCTTTTTTTTAAAAATTGATATTATTTCTTTAATGGTTTTT
>Lygus_pratenszs
ATGATAAAATTAGTTTTTTCATTAAGATTTTTGGCTCTTTTTGTTAATTTTTTAAATTGATATGTTTTATTATTATCATTTATGATAATAGTTTTTTTGTTTTTAAATTCAAATATAATATTATATTGATATAGAATATCAAGATATTTTTTGGGTGGTGATATTTTATCTTTTTCTTTGATTGCTTTGAGAATTTGGATTGTTTTTTTGATAGTTTTGGCTAGATCTTCTTTATATAGGAATTATACTTTTAATTATGAATTTATATTTATAAATTTTTTGTTGTTATTATTTTTGATTTTTTCTTTTAGTGTTAATAGTTTATTTTTATATTATTTATTTTTTGAGTGTAGATTAATTCCTACTTTGATTTTGATTTTTGGGTGAGGTTATCAGCCGGAACGTTTGATGGCTGGTTATTATTTATTATTTTATACATTGTTTTTTTCTCTTCCTATATTGTTAGGCATTTTTTACATTAATGATTTTTGTTTTGGGATATTTTATTTTCTTATTAAAGTTCCT---TATAATTTTTATTTATACCTTTCGATGTTGATGGCATTTTTGGTGAAGATGCCGATGATTTTTATTCATTTTTGACTCCCAAAGGCTCATGTTGAGGCACCTATTTCTGGTTCAATAATTTTGGCTGGGGTCCTTCTTAAATTAGGTGGTTATGGTATTATTCGTGTATTT---TTTTTTTTAAAAAATTATGGA------TTGAATTATATGTTTTTATCTTTGAGTTTATTTGGGATTTTTATAGTGGGTATTTTATGTATATTTCAGGTTGATATAAAATCTTTGATTGTTTATTCTTCGGTTGCTCACATAGGTATAGTAATTTGTGGTTTAATATGTATGAATATATTAGGTATTATTGGTTCATTGATTTTGATGATTGGTCATGGTTTATGCTCTTCTGGTATATTTTGTTTAGCAAATATTGCCTATGAACGAACTTTATCTCGAAGAATTTTTATTAATAAAGGTTTATTAACTTTTATGCCTAGAATATGTTTATTTTGATTTTTACTAATGATTAATAATATGGCTAGACCTCCCTCAATGAATTTGATGGGTGAAATTTTATTAATTAACGGGATTATATCTTGGAGATATATTTCTTTTTTCTATTTGATATTTGCATCTTTTATAGGATGTATATATAGTATTTATCTATATTCTTCTATTAATCATGGGGTTGTTTATAAGGGCTTGTTTTGTGGTTTTTATGGTTATTATATTGAATATTATTTGTTATTTTTACATTGATTTCCTTTGAATATTTTTTTTTTAAAAATTGATATTATTTCTTTAATGGTTTTT
>Lygus_rugulipennis
ATGATAAAATTGGTTTTTTCATTAAGATTTTTGGCTCTTTTTGTCAATTTTTTAAATTGATATATTTTATTATTATCTTTGATGGTAATGGTTTTTTCTTTTATTAATTTAAATATAATATTATATTGATATAGAATATCAAGATATTTTTTGGGTGGTGATATTTTATCTTTTTCTTTGATTATTTTGAGAATTTGGATTGTTTTTTTGATGGTTTTTTCTAGATCTTCTTTATATAGGAATTATACTTTTAATTGTGAATTTATATTTGTGAATATTTTGTTGTTATTATTTTTAGTTTTTTCTTTTAGTGTTAATAGTTTATTTTTATATTATTTATTTTTTGAATGTAGATTAATTCCTACTTTGATTTTGATTTTTGGCTGGGGTTATCAGCCGGAACGTTTAATAGCTGGTTATTATTTGTTATTTTATACATTGTTTTTTTCTCTTCCTATATTATTAGGTATTTTTTATATTAATGATTTTTGTTTTGGGGTGTTTTATTTTCTTATCAAGATTCCT---TATAATTTTTATTTATATCTTTCAATGTTGATGGCATTTTTGGTGAAAATGCCTATGATTTTTATTCATTTTTGACTTCCAAAAGCTCATGTTGAGGCACCTATTTCTGGTTCAATAATTTTGGCTGGAGTTCTCCTTAAATTAGGTGGATATGGTATTATTCGTGTATTT---TTTTTTTTAAAATATTATGGG------TTAAATTATGTATTTTTATCTTTGAGTTTATTTGGGATTTTTATAGTAGGTATTTTATGTATATTTCAGGTTGATATAAAATCTTTGATTGCCTATTCTTCGGTTGCTCATATAGGTATAGTAATTTGTGGTTTAATATGTATGAATATATTGGGTATTATTGGTTCATTGATTTTGATGATTGGTCATGGTTTATGTTCTTCTGGTATGTTTTGTTTAGCAAATATTGCTTATGAGCGGACTTTTTCTCGAAGAATTTTTATTAATAAGGGTTTATTAACTTTTATGCCTAGAATATGTTTGTTTTGGTTTTTGTTGATAATTAATAATATGGCTAGACCTCCCTCAATGAATTTGATGGGTGAAATTTTATTAATTAATGGGATTATATCTTGGAGATATATTTCTTTTTTTTATTTGATATTTGCTTCTTTTATAGGATGCATATATAGTATTTATCTATATTCTTCTATTAATCATGGGGTTATTTATAAGGGTTTGTTTTGTGGTTTTTATGGTTATTATACCGAATATTACTTGTTATTTTTACATTGATTTCCTTTAAATATCTTTTTTTTAAAAATTGATATTATTTCTTTAATGGTTTTT
>Nesidiocoris_tenuis
---ATGGAATTAATTATATTTATCATTTTTTTGATCCTTACTTCTTACAAGATAAAATTTCATATTAATGTTTTAATATCTTTTTTTATGTTTTTCTATTTTATATTATTTTCTTCTTGCAATTTCTTTTTTTCTGGTGTATCTTATTTTATAGGTTATGATCTTTTGTCATTTTCCTTAATTTTATTATCTTTATGATTAATAATTTTTATATTACTTTCTAGTAATAACTTTCTAAAAAAGAATTTTTATTTTAATGAATTAATAGTCACCCAATATATCTTATTATTATTTTTAATTTTATCATTTTCAGTTAGTAATCTTTTTATGTATTATTTTTTCTTTGAAAGAAGATTGGTCCCAACTTTATTTTTAATTTTTGGTTGAGGGTACCAACCTGAGCGTTTGTCTGCGGGTTATTATATACTTTTGTACACTTTATTTTGTTCTCTACCTATATTACTAGGGATTTTCTATATTAATGATACTTATTTTACTTTATCTTTTTTTCTATTAAATGTTGAT---TATAATTTATATTTATATTTAAGAATAATTATAGGATTCCTAGTTAAATTACCTATAGTTTTTACACATTTTTGACTCCCTAAGGCCCATGTTGAGGCCCCAGTTATAGGTTCTATAGCGTTAGCTGGTATCTTACTTAAGTTAGGTGGTTATGGTCTTTTACGAGTCTTCTCATTTTTCCCTAAAATATTTAAT------TTTGGTTACATTTTTATGTCTTTAACTTTTTGGGGTATATTAGTTGTTAGTATTTTATGTATTTACCAGGTTGACATAAAATCAATAATTGCTTATTCATCTGTGGTTCATATGGGTATAGTGATTTGTGGTATTATGTCAATAAGTTATTGAGGCTATGTAGGGTCTTTATTATTAATAATTGGTCATGGTCTTTGTTCTTCAGGTATATTTTATATATCGGGGGTATATTATGAACGAAGATCTTCTCGTAGTTTATTACTAAATAAGGGTTTATTAACTTTAACCCCAAGATTATGTTTCTATTGATTTTTACTATTAATTAACAATATGGCTAGTCCTCCTACATTAAATTTATTAGGTGAAATTATGTTAATTAATAGTATTGTTTCTTGATGTAAGTTTTCTATATTTTATTTAATGTTTGTGTCTTTTTTTTCTTGTGTTTATTGTATTTATTTATATTCAATTATTTCTCACGGTTTTACTTCTTCTTCCTTGTTGTATGCTAGATCGGGATTTTTCTTAGAATATTTTATTTTATTTATACATATTTTTCCTTTAAATTTTTTAATTATTAAATCTGATTTTATTACTGCATTTATC---
>Trigonotylus_caelestialium
ATGATAAAAATTTTATTTTCTTTATTTGTTATGGCTCTTTTTATTAACCAGCAAAGTTGATTTTGTTTTATAATCTTTCTTATATTAATATTTTTCTTTTGTTTTAATATTTTATCTATGAATTATTTTTATTCCATAATGGGATATTTTTTTGGTGGGGATTTGATTTCTTTTTCGTTAATTTTTCTTAGAATTTGAATTGTATTTTTAATATGTTTAGCTAGTTTTAATGTCTACAATAAAAATGATAATTATTATGAATTTATATTTTTAATGTGTTTTTTATTACTTTTTTTAATTTTTTCTTTTTCTGTTTCAAATCTTTTTTTATATTATTTATTTTTTGAGTGTACATTAATTCCTACCTTAATTTTAATCTTTGGGTGAGGTTATCAGCCAGAACGTATTATAGCAGGATATTATCTTCTTTTTTATACCTTATTTTTTTCCCTACCCATATTGTTAGGTATTTTTTATATTAATAATAGTTGTTTTAGTTTGTTTTATTTTATTATTGATTTAAAT---TATAATTTATATTTATATTTATGTTTAATTTTTGCTTTTTTGGCAAAAATGCCTATGGTATTCATGCATTTTTGGCTTCCTAAGGCCCATGTAGAAGCCCCAATTTCTGGTTCAATAATTTTGGCAGGGGTTTTGCTCAAATTGGGAGGTTATGGTCTCTATCGTGTGTTT---TTTTTTATTAAGAATTATGAA------TTAGATTTTATATTTATTTCTCTCAGTTTATATGGTATGTTTATAATTGGTATTGTTTGTATATTCCAGATTGATATTAAATCTTTAATTGCTTATTCTTCTGTTTGCCATATAGGTCTTGTTATTTGTGGTATTTTTTCTATAAATTTATTAGGTTTGATAGGTTCTCTATTGTTAATAATTGGTCATGGATTATGCTCATCAGGTATATTTTGTTTGGCTAATATTGTTTATGAACGTACTGGTTCTCGAAGAATATTAATTAATAAGGGTATATTAACTATCATACCTTCTATAGGGTTATTTTGATTCATCTTAATGGTCAATAATTCTGCTAGTCCTCCTAGAATGAATCTTTTGGGAGAAATTATATTAATTAATGGTGTCATATCATGAGGATATTTTTCTTTTTTTTATTTGATATTGTCTTCTTTCATGGGTTGTGTATACAGCATATATTTATACTCTTCTGTTAATCATGGTATCTGTGGTAAATTTATGTCATCTGGGTTTTCTGGTTATTATTCTGAATATTATTTATTGTTTATACATATTTTTCCTCTTAATATTTTATTTTCTAAAATTGATATTTTTTCTGTTATAACATTT
