# Supplementary material for: Comparative mitogenomic analysis of mirid bugs (Hemiptera: Miridae) and evaluation of potential DNA barcoding markers
Source: PeerJ. 2017 Aug 3;5:e3661. doi: 10.7717/peerj.3661 (PMC5545108; doi:10.7717/peerj.3661)
Supplement: Data S1 — Alignment of protein-coding genes, rRNA genes and tRNAs used in this study. [file peerj-05-3661-s012.zip › Raw data-Alignment of protein-coding genes, rRNA genes and tRNAs used in this study/nad4L.fas]

>Adelphocoris_fasciaticollis
ATTTTTATATATTTTATATATTATTTTATTAATTATTTTGTTTTTTTTATATTTTTTTCTGGTTTATTATTATATTGTTCTATACGTAAACATTTACTTTTGACTTTATTAAGATTGGAATATTTAGTTTTGTGTATTTATATAATAATGGTATTTTTTTGTATAATTTTTGTTGGTAATATATATATGTTGTTGGTTTTTTTGACTTTTTCTGTATGTGAAAGTGTACTTGGTTTATCTATTTTAGTTTCTATTATTCGTAGTTATGGGAATGATCATATTAATTCTCTTTTTATATTA---TGA
>Adelphocoris_fasciaticollis_Yuan
ATTTTTATATATTTTATATATTATTTTATTAATTATTTTGTTTTTTTTATATTTTTTTCTGGTTTATTATTATATTGTTCTATACGTAAACATTTACTTTTGACTTTATTAAGATTGGAATATTTAGTTTTGTGTATTTATATAATAATGGTATTTTTTTGTATAATTTTTGTTGGTAATATATATATGTTGTTGGCTTTTTTGACTTTTTCTGTATGTGAAAGTGTACTTGGTTTATCTATTTTAGTTTCTATTATTCGTAGTTATGGGAATGATCATATTTATTCTCTTTTTATATTA---TGA
>Adelphocoris_lineolatus
ATTTTTATATATTTTATATATTATTTTATTAACTATTTTGTTTTTTATATATTTTTTTCTGGTTTATTATTATATTGTTCTATACGTAAACATTTACTTTTGACTTTGCTAAGATTGGAATATTTAGTTTTATGTACTTATATATTAATAGTATTTTTTTGTGTAATTTTTGTTGGTAATATATATATATTGTTGATTTTTTTGACTTTTTCTGTATGTGAAAGTGTACTTGGTTTATCTATTTTAGTTTCTATTATTCGTAGTTATGGAAATGATCATATTAATTCTCTTTTTATATTA---TGA
>Adelphocoris_lineolatus_Yuan
ATTTTTATATATTTTATATATTATTTTATTAACTATTTTGTTTTTTATATATTTTTTTCTGGTTTATTATTATATTGTTCTATACGTAAACATTTACTTTTGACTTTGCTAAGATTGGAATATTTAGTTTTATGTACTTATATATTAATAGTATTTTTTTGTGTAATTTTTGTTGGTAATATATATATATTGTTGATTTTTTTGACTTTTTCTGTATGTGAAAGTGTACTTGGTTTATCTATTTTAGTTTCTATTATTCGTAGTTATGGAAATGATCATATTAATTCTCTTTTTATATTA---TGA
>Adelphocoris_nigritylus
ATTTTTATATATTTTATATATTATTTTATTAATTATTTTGTTTTTTTTATATTTTTTTCTGGTTTATTATTATATTGTTCTATACGGAAACATTTACTTTTGACTTTATTAAGATTGGAATATTTAGTTTTATGTATTTATATATTGATAGTATTTTTTTGTATAATTTTTGTTGGTAATATGTATATATTGTTGATTTTTTTGACTTTTTCTGTATGTGAAAGTGTACTTGGTTTATCTATTTTAGTTTCTATTATTCGTAGTTATGGGAATGATTATATTAATTCTCTTTTTATATTA---TGA
>Adelphocoris_suturalis
ATTTTTATATATTTTATATATTATTTTATTAATTATTTTGTTTTTTTTATATTTTTTTCTGGTTTATTATTATATTGCTCTATACGCAAACATTTACTTTTGACTTTATTAAGATTGGAATATTTAGTTTTATGTATTTATATATTAATAGTATTTTTTTGTATAATTTTTGTTGGTAATATATATATATTGTTGATTTTTTTGACTTTTTCTGTATGTGAAAGTGTACTTGGTTTATCTATTTTAGTTTCTATTATTCGTAGTTATGGGAATGATAATATTAATTCTCTTTTTATATTA---TGA
>Adelphocoris_suturalis_Yuan
ATTTTTATATATTTTATATATTATTTTATTAATTATTTTGTTTTTTTTATATTTTTTTCTGGTTTATTATTATATTGTTCTATACGTAAACATTTACTTTTGACTTTATTAAGATTGGAATATTTAGTTTTATGTATTTATATATTAATAGTATTTTCTTGTATAATTTTTGTTGGTAATATATATATATTGTTGATTTTTTTGACTTTTTCTGTATGTGAAAGTGTACTTGGTTTATCTATTTTAGTTTCTATTATTCGTAGTTATGGGAATGATAATATTAATTCTCTTTTTATATTA---TGA
>Apolygus_lucorum
ATTTTAATATATTTTATATATAAT---ATATATTATATGCTATTTTTTATATTTTTATCTGGTCTTGTTGTTTTTTGTTCTATACGAAAGCATATTTTATTATCTTTACTTAGATTAGAATATATTGTTTTATGTATTTATATTTTTATAATTATATATATGATTAATAATCTCGGGGATATATATTTGGTTTTGGTTTTTTTGACTTTTTCTGTTTGTGAGGGTGTTTTAGGTTTATCTATTTTAGTAACTATCATTCGTAGATATGGTAATGACCAGGTTAATTCTCTTTTTATAATAAAATGA
>Apolygus_lucorum_Yuan
ATTTTAATATATTTTATATATAAT---ATATATTATATGCTGTTTTTTATATTTTTATCTGGTCTTGTTGTTTTTTGTTCTATACGAAAGCATATTTTATTATCTTTACTTAGATTAGAATATATTGTTTTATGTATTTATATTTTTATAATTATATATATGATTAATAATCTCGGGGATATATATTTGGTTTTGGTTTTTTTGACTTTTTCTGTTTGTGAGGGTGTTTTAGGTTTATCTATTTTAGTAACTATCATTCGTAGATATGGTAATGACCAAGTTAATTCTCTTTTTATAATAAAATGA
>Corizus_tetraspilus
ATTTTATTA------------------ATTAATATTTCTATTATATTTATATTTTTTAGAGGGGTTGTTGCCTTTTCTTCTGTTCGTAAACATTTACTTTTAACTTTATTTAGTCTTGAATACTTGGTTTTAGTTTTATTTTTACTTTTATTTATTTTTTTATTATTTTATGGATTTGAAATGTATTTTATCTTGTTTTTTTTGGTTTTTACTGTTTGTGAAGGTGCTTTGGGTTTAGGTGTTTTGGTTAATATAATTCGTAGTCACGGTAATGACTTACTTTCTAGTTTATCAATTTTATCATGA
>Eurydema_gebleri
ATTTTA---------------------TTAGAATATATTATTTTGTTTAGTTTTTTAAGTGGAGTAGTTGTTTTTTGTTCTACTCGTAAACATCTTTTGCTTTCTTTATTGAGACTAGAATTTCTTGTTTTGTGTGTATTTTTATTATTATTTTTAGTAATATACAATTATGGATATGAATTATATTTATTATTATTATTTTTAGTATTTACTGTCTGTGAAGGTGCTTTAGGTTTATCAATTTTAGTGAGATTAGTTCGAGGGCATGGTAATGACTATTTATCAAGTATATCTATATTAACATGA
>Lygus_Hesperus
ATTTTAATATATTTTTTATACAAT---GTAAATTTTATATTGTTTTTTATATTTATTTCTGGTTTGATTATTTTTTGTTCTATGCGAAAACATATATTATTGACTTTATTGAGATTAGAATATATTGTTTTGTGTGTATATATTTTTATGATTACTTTTGTATTAGATTTCTTGGGTGATATATATTTAATTTTGGTTTTTTTGACTTTTTCAGTTTGTGAGGGTGTTTTAGGGTTATCGATTTTGGTTACTATTATTCGTAGATATGGAAATGATCAGGTTAATACACTTTTTATATTTAAATGA
>Lygus_lineolaris
ATTTTAATATATTTTTTATATAAC---TTAAATTTTATGTTGTTTTTTATATTTATTTCTGGTTTGATTATTTTTTGTTCTATGCGAAAACATATATTATTAACTTTATTAAGATTAGAATATATTGTTTTGTGTGTATATATTTTTATAGTTACTTTTTTATTAGATTTCTTGGGTGATATATATTTTATTTTGGTCTTTTTGACTTTTTCAGTTTGTGAGGGTGTTTTGGGGTTATCTATTCTGGTTACTATTATTCGTAGATATGGAAATGATCAGGTTAATACACTTTTTATATTTAAATGA
>Lygus_pratenszs
ATTTTAATATATTTTTTATATAAT---GTAAATTTTATATTGTTTTTTATATTTATTTCTGGTTTGATTATTTTTTGTTCTATGCGAAAACATATATTATTGACTTTATTGAGATTAGAATATATTGTTTTGTGTGTATATATTTTTATGATTACTTTTGTATTAGATTTCTTGGGTGATATATATTTAATTTTGGTTTTTTTGACTTTTTCAGTTTGTGAGGGTGTTTTAGGGTTATCGATTTTGGTTACTATTATTCGTAGATATGGAAATGATCAGGTTAATACACTTTTTATATTTAAATGA
>Lygus_rugulipennis
ATTTTAATATATTTTTTATATAAT---ATAAATTTTATATTGTTTTTTATATTTGTTTCTGGTTTGATTGTTTTTTGTTCTATACGAAAGCATATATTGTTAACTTTATTGAGATTAGAATATATTGTTTTGTGTGTATATATTTTTATGATTATTTTTGTATTAGATTTTTTGGGTGATATATATTTAATTTTAGTCTTTTTGACTTTTTCAGTTTGTGAGGGTGTTTTGGGGTTGTCAATTTTAGTTACTATTATTCGTAGATATGGTAACGACCAAGTTACTACTCTTTTTATATTTAAATGA
>Nesidiocoris_tenuis
ATTATTAATTATGATCTCTGA---------------TTCATTTATATATTATTTTTTTCTGGTTTTATTAGATTCTGTCTTGTTCGTAAACATATACTTCTTTCTTTATTGAGATTGGATTATATTGGTTTATCTTTATTTTTTTTATATATGAATTTTATAATTAATTCTTGAGGCGATTTATATATTATTTTAATATTTTTGGTCTTTTTAGTGTGTGAGTCAGTTTTAGGACTTTCTACTTTAGTCGGATTGATTCGTTGTCATGGTAATGATAATGTTAATAGTCTTTCTTTTTTA---AGA
>Trigonotylus_caelestialium
ATTTTTATATATTTTATATATTATTATAAATATATTGTTTTGTTTATTTCTTTTTTTGTAGGTTTACTTGTTTTTTTATCTATACGCAAGCATTTACTTTTAACTTTGTTGAGATTAGAATATCTAGTCTTATGTGTTTTTACTTTTATAGTTCTTTTTGTTATAAATTTTTTTGGTGATTTTTATTTTTTACTGGTGTTTTTGACTTTTTCAGTTTGTGAGGGTGTTTTAGGGTTATCTATTTTGACTACTTTAATTCGTGCTTATGGCAATGATAATGTAAATTCTTTATTTATTATTAAATGA
