# Supplementary material for: Comparative mitogenomic analysis of mirid bugs (Hemiptera: Miridae) and evaluation of potential DNA barcoding markers
Source: PeerJ. 2017 Aug 3;5:e3661. doi: 10.7717/peerj.3661 (PMC5545108; doi:10.7717/peerj.3661)
Supplement: Data S1 — Alignment of protein-coding genes, rRNA genes and tRNAs used in this study. [file peerj-05-3661-s012.zip › Raw data-Alignment of protein-coding genes, rRNA genes and tRNAs used in this study/nad5.fas]

>Adelphocoris_fasciaticollis
ATTTTT---------TTTATA------TATATTTAT------------ATTTTTATTTTTATATTATTATTTGGTTTATTTTTTATATTTTTGAGTATATATTTTATATTATTTGATTATATAATTTTTATGGATTGAGAAATTATTAATATTAATTCTATGAATATTTGTATATCTTTTATTTTTGATTATATGTCGTTGATATTTATAGGTTGTGTTTTATTGATTTCTTCAATAGTTATTTTTTATAGTCATTCTTATATACAGGATGATTATTATAAGTATCGTTTTTTAATATTGGTTTTTATATTTGTTATTTCAATAATATTTATAATTATTAGTCCTAATATGGTTAGGATTCTTCTTGGTTGGGATGGTTTAGGTTTGGTTTCATATGGTTTAGTGATTTATTTTCAGAACTATAATTCATATAATGCTGGGATATTAACTATTATAACTAATCGGATTGGTGATGTTTCTATTTTGATATGTATTGCTTGAATGATAAATTATGGTAGGTGAAATTATATTTATTATTTAAGTTTTTTTGATAATTATATAGTATAT---ATTGTATATATATGTATTTTGGCTTCTTTTACTAAAAGGGCTCAAATTCCTTTTTCTTCTTGACTTCCAGCCGCTATAGCGGCTCCTACTCCTGTTTCTGCTTTAGTTCATTCTTCTACTTTGGTTACGGCAGGAGTATATTTAATAATTCGTTTTAGTTCATTTTTGAATAATTTAAATTGTGATTTTTTTATTATGTTATCTTTAATAACTATATTTATATCTGGATTGGGTGCTAATTTTGAGTTTGATTTAAAAAAGATTATTGCTTTATCTACTTTGAGACAATTAGGTTTAATAATAAGTATTTTATTTATGGGTTTTCCTATATTATCTTTTTTTCATCTTTTAACTCATGCTTTTTTTAAGTCTTTGCTATTTTTATGTGCTGGATTAATTATTCATTCTATGAATAGTTCTCAAGATATTCGTGATATGGGTTATGTAATTAATATATTTCCTTATACTTCTTCATGTTTAATTATTTCATCTTTTTCTTTATCTGGCTTACCTTTTTTATCAGGGTTTTATTCTAAAGATTTAATTTTGGAGGTTATGTCTATAAATGGTATAAATTTTATATATTATTTTTTATATATGGCTTCAGTTATATTTACTATATCTTATAGTTTTCGTTTGTTTAATTATTTAATATTTATAGGTTCGGGTAATTATGTTTTTCAGTCATATTATGAGGATATAAAAATGATACTTTCTATGTTAATTTTAACCTTTTTATCTATTATTTTTGGGGTGATATTAATGTGATTTATATTTAAGACTCCTATTTTTATTTTCATACCTTTTTTATTAAAATTGATACCTATTTTTTCTATTGTTTTGGGGATTTTTGTTGCTTATATT------TTTTCAAATTTTGATATTAATTATAATAATAATTTTATTATTTTTGGGTTTTATTTTATAGGTGGTATGTGATTTATACCTATTTTTAGTACTTTAGGTTTATATAAAAATTTTATATATATTTCAAAATCTTATTTTATAGTAATTGATTCGGGTTGGGGTGAATATATATTTTCACATTCACATATTATATATATATATATAATTAGTAAAATTAATTATTTAATTGAGTTTAATAATGTGAAGTTATTTATGTTTACTTTTATTTTTTTTATCATTATAATAATAATT---
>Adelphocoris_fasciaticollis_Yuan
ATTTTT---------TTTATA------TATATTTAT------------ATTTTTATTTTTATATTATTATTTGGTTTATTTTTTATATTTTTGAGTATATATTTTATATTATTTGATTATATAATTTTTATGGATTGAGAAATTATTAATATTAATTCTATGAATATTTGTATATCTTTTATTTTTGATTATATGTCGTTGATATTTATAGGTTGTGTTTTATTGATTTCTTCAATAGTTATTTTTTATAGTCATTCTTATATACAGGATGATTATTATAAGTATCGTTTTTTAATATTGGTTTTTATATTTGTTATTTCAATAATATTTATAATTATTAGTCCTAATATGGTTAGGATTCTTCTTGGTTGGGATGGTTTAGGTTTGGTTTCATATGGTTTAGTGATTTATTTTCAGAACTATAATTCATATAATGCTGGGATATTAACTATTATAACTAATCGGATTGGTGATGTTTCTATTTTGATATGTATTGCTTGAATGATAAATTATGGTAGGTGAAATTATATTTATTATTTAAGTTTTTTTGATAATTATATAGTATAT---ATTGTATATATATGTATTTTGGCTTCTTTTACTAAAAGGGCTCAAATTCCTTTTTCTTCTTGACTTCCAGCCGCTATAGCGGCTCCTACTCCTGTTTCTGCTTTAGTTCATTCTTCTACTTTGGTTACGGCAGGAGTATATTTAATAATTCGTTTTAGTTCATTTTTGAATAATTTAAATTGTGATTTTTTTATTATGTTATCTTTAATAACTATATTTATATCTGGATTGGGTGCTAATTTTGAGTTTGATTTAAAAAAGATTATTGCTTTATTTACTTTGAGACAATTAGGTTTAATAATAAGTATTTTATTTATGGGTTTTCCTATATTATCTTTTTTTCATCTTTTAACTCATGCTTTTTTTAAGTCTTTGCTATTTTTATGTGCTGGATTAATTATTCATTCTATGAATAGTTCTCAAGATATTCGTGATATGGGTTATGTAATTAATATATTTCCTTATACTTCTTCATGTTTAATTATTTCATCTTTTTCTTTATCTGGCTTACCTTTTTTATCAGGGTTTTATTCTAAAGATTTAATTTTGGAGGTTATGTCTATAAATGGTATAAATTTTATATATTATTTTTTATATATGGCTTCAGTTATATTTACTATATCTTATAGTTTTCGTTTGTTTAATTATTTAATATTTATAGGTTCGGGTAATTATGTTTTTCAGTCATATTATGAGGATATAAAAATGATACTTTCTATGTTAATTTTAACCTTTTTATCTATTATTTTTGGGGTGATATTAATGTGATTTATATTTAAGACTCCTATTTTTATTTTCATACCTTTTTTATTAAAATTGATACCTATTTTTTCTATTGTTTTGGGGATTTTTGTTGCTTATATT------TTTTCAAATTTTGATATTAATTATAATAATAATTTTATTATTTTTGGGTTTTATTTTATAGGTGGTATGTGATTTATACCTATTTTTAGTACTTTAGGTTTATATAAAAATTTTATATATATTTCAAAATCTTATTTTATAGTAATTGATTCGGGTTGGGGTGAATATATATTTTCACATTCACATATTATATATATATATATAATTAGTAAAATTAATTATTTAATTGAGTTTAATAATGTGAAGTTATTTATGTTTACTTTTATTTTTTTTATCATTATAATAATAATT---
>Adelphocoris_lineolatus
ATTTTT---------TTTATA------TATATTTAT------------ATTTTTATTTTTATATTATTATTTGGTTTATTTTTTATATTTTTGAGTATATATTTTATATTATTTGATTATATAATTTTTATGGATTGGGAAATTGTTAATATTAATTCTATAAATATTTGTATATCTTTTATTTTTGATTATATATCATTAATATTTATAGGTTGTGTTTTATTGATTTCTTCAATAGTTATTTTTTATAGTCATTCTTATATACAGGATGATTATTATAAGTATCGTTTTTTAATATTGGTTTTTATGTTTGTGATTTCAATAATGTTTATAATTATTAGTCCTAATATGGTTAGGATTCTTCTTGGCTGGGATGGTTTAGGTTTGGTTTCATATGGTTTAGTGATTTATTTTCAGAATTATAATTCTTATAATGCTGGAATATTAACTATTATAACTAATCGGATTGGTGATGTTTCTATTTTGATATGTATTGCTTGGATGATAAATTATGGTAGGTGAAATTATATTTATTATTTAAGTTTTTTTGATAATTATATAGTATAT---ATTGTATATATATGTATTTTGGCTTCTTTTACTAAGAGGGCTCAAATTCCTTTTTCTTCTTGACTTCCAGCCGCTATAGCGGCTCCTACCCCTGTTTCTGCTTTAGTTCATTCTTCTACTTTGGTTACAGCAGGAGTATATTTAATAATTCGTTTTAGTTCATTTTTGAATAATTTAAATTGTGATTTTTTTATTATGTTATCTTTAATAACTATATTTATATCTGGGTTGGGTGCTAATTTTGAGTTTGATTTAAAAAAGATTATTGCTTTATCTACTTTGAGACAATTAGGTTTAATAATAAGTATTTTATTTATGGGTTTTCCTATATTATCTTTTTTTCATCTTTTGACTCATGCTTTTTTTAAGTCTTTGCTATTTTTATGTGCTGGATTAATTATTCATTCTATGAATAGTTCTCAAGATATTCGTGATATGGGTTATGTAATTAATATATTTCCTTATACTTCTTCATGTTTAATTATTTCATCTTTTTCTTTATCTGGCTTACCTTTTTTATCAGGGTTTTATTCTAAAGATTTAATTTTAGAGGTTATGTCTATAAATGGTATAAACTTTATATATTATTTTTTATATATGTCTTCAGTTATATTTACTATATCCTATAGTTTTCGTTTGTTTAATTATTTAATATTTAAAGGTTCGGGTAATTATGTTTTTCAGTCATATTATGAAGATATAAAAATGATACTTTCTATGTTAATTTTAACTTTTTTATCTATTGTTTTTGGGGTGGTATTGATGTGGTTTATATTTAAGACTCCTATTTTTATTTTCATACCTTTTTTATTAAAATTGATACCTATTCTTTCTATTGTTTTGGGAATTTTTGTTGCTTATATT------TTTTCAAATTTTGATATTAATAATATTAATAATTTTATTATTTTTGGGTTTTATTTTATAGGTGGTATGTGATTTATACCTATTTTTAGTACTTTAGGTTTATATAAAAATTTTATATATATTTCAAAATCTTATTTTATAGTAATTGATTCGGGTTGGGGTGAATATATATTTTCACATTCACATATTATATATATATATATAATTAGTAAAATTAATTATTTAATTGAGTTTAATAATGTGAAGTTATTTATGTTTACTTTTATTTTTTTTATCATTATAATAATAATT---
>Adelphocoris_lineolatus_Yuan
ATTTTT---------TTTATA------TATATTTAT------------ATTTTTATTTTTATATTATTATTTGGTTTATTTTTTATATTTTTGAGTATATATTTTATATTATTTGATTATATAATTTTTATGGATTGGGAAATTGTTAATATTAATTCTATAAATATTTGTATATCTTTTATTTTTGATTATATATCATTAATATTTATAGGTTGTGTTTTATTGATTTCTTCAATAGTTATTTTTTATAGTCATTCTTATATACAGGATGATTATTATAAGTATCGTTTTTTAATATTGGTTTTTATGTTTGTGATTTCAATAATGTTTATAATTATTAGTCCTAATATGGTTAGGATTCTTCTTGGCTGGGATGGTTTAGGTTTGGTTTCATATGGTTTAGTGATTTATTTTCAGAATTATAATTCTTATAATGCTGGAATATTAACTATTATAACTAATCGGATTGGTGATGTTTCTATTTTGATATGTATTGCTTGGATGATAAATTATGGTAGGTGAAATTATATTTATTATTTAAGTTTTTTTGATAATTATATAGTATAT---ATTGTATATATATGTATTTTGGCTTCTTTTACTAAGAGGGCTCAAATTCCTTTTTCTTCTTGACTTCCAGCCGCTATAGCGGCTCCTACCCCTGTTTCTGCTTTAGTTCATTCTTCTACTTTGGTTACAGCAGGAGTATATTTAATAATTCGTTTTAGTTCATTTTTGAATAATTTAAATTGTGATTTTTTTATTATGTTATCTTTAATAACTATATTTATATCTGGGTTGGGTGCTAATTTTGAGTTTGATTTAAAAAAGATTATTGCTTTATCTACTTTGAGACAATTAGGTTTAATAATAAGTATTTTATTTATGGGTTTTCCTATATTATCTTTTTTTCATCTTTTGACTCATGCTTTTTTTAAGTCTTTGCTATTTTTATGTGCTGGATTAATTATTCATTCTATGAATAGTTCTCAAGATATTCGTGATATGGGTTATGTAATTAATATATTTCCTTATACTTCTTCATGTTTAATTATTTCATCTTTTTCTTTATCTGGCTTACCTTTTTTATCAGGGTTTTATTCTAAAGATTTAATTTTAGAGGTTATGTCTATAAATGGTATAAACTTTATATATTATTTTTTATATATGTCTTCAGTTATATTTACTATATCCTATAGTTTTCGTTTGTTTAATTATTTAATATTTAAAGGTTCGGGTAATTATGTTTTTCAGTCATATTATGAAGATATAAAAATGATACTTTCTATGTTAATTTTAACTTTTTTATCTATTGTTTTTGGGGTGGTATTGATGTGGTTTATATTTAAGACTCCTATTTTTATTTTCATACCTTTTTTATTAAAATTGATACCTATTCTTTCTATTGTTTTGGGAATTTTTGTTGCTTATATT------TTTTCAAATTTTGATATTAATAATATTAATAATTTTATTATTTTTGGGTTTTATTTTATAGGTGGTATGTGATTTATACCTATTTTTAGTACTTTAGGTTTATATAAAAATTTTATATATATTTCAAAATCTTATTTTATAGTAATTGATTCGGGTTGGGGTGAATATATATTTTCACATTCACATATTATATATATATATATAATTAGTAAAATTAATTATTTAATTGAGTTTAATAATGTGAAGTTATTTATGTTTACTTTTATTTTTTTTATCATTATAATAATAATT---
>Adelphocoris_nigritylus
ATTTTT---------TTTATA------TATATTTAT------------ATTTTTATTTTTATATTATTATTTGGTTTATTTTTTATATTTTTGAGTATATATTTTATATTATTTGATTATATAATTTTTATGGATTGGGAAATTATTAATATTAATTCTATAAATATTTGTATATCTTTTATTTTTGATTATATATCATTAATATTTATAGGTTGTGTTTTATTGATTTCTTCAATAGTTATTTTTTATAGTCATTCTTATATACAGGATGATTATTATAAGTATCGTTTTTTAATATTGGTTTTTATGTTTGTGATTTCAATAATATTTATAATTATTAGTCCTAATATGATTAGGATTCTTCTTGGCTGGGATGGTTTAGGTTTGGTTTCATATGGTTTAGTGATTTATTTTCAAAATTATAATTCATATAATGCTGGAATATTAACTATTATAACTAATCGGATTGGTGATGTTTCTATTTTGATATGTATTGCTTGAATAATAAATTACGGTAGGTGAAATTATATTTATTATTTAAGTTTTTTTGATAATTATATAGTATAT---ATTGTATACATATGTATTTTGGCCTCTTTTACTAAGAGAGCTCAAATTCCTTTTTCTTCTTGACTTCCAGCCGCTATAGCGGCTCCTACCCCTGTTTCTGCTTTAGTCCATTCTTCTACTTTGGTTACGGCAGGAGTATATTTAATAATTCGTTTTAGTCCATTTTTGAATAATTTAAATTGTGATTTTTTTATTATGTTATCTTTAATAACTATATTTATATCTGGATTGGGTGCTAATTTTGAGTTTGATTTAAAAAAGATTATTGCTTTATCTACTTTGAGACAATTAGGTTTAATAATAAGTATTTTATTTATGGGTTTTCCTATATTATCTTTTTTTCATCTTTTAACTCATGCTTTTTTTAAGTCTTTGCTATTTTTATGTGCTGGATTAATTATTCATTCTATGAATAGTTCTCAAGATATTCGTGATATGGGTTATGTAATTAATATATTTCCTTATACTTCTTCATGTTTAATTATTTCGTCTTTTTCTTTATCTGGTTTACCTTTTTTATCAGGGTTTTATTCTAAGGATTTAATTTTAGAGGTTATGTCTATAAATGGTATAAACTTTATATATTATTTTTTATATATAGCTTCAGTTATATTTACTATATCTTATAGTTTTCGTTTGTTTAATTATTTAATATTTATAGGTTCGGGTAATTATGTTTTTCAGTCATATTATGAAGATATAAAAATAATACTTTCTATGTTAATTTTAACCTTTTTATCTATTGTTTTTGGGGTAATATTGATGTGGTTTATATTTAAGACTCCTATTTTTATTTTTATGCCTTTTTTATTAAAATTGATACCTATCCTTTCTATTATTTTGGGGATTTTTGTTGCTTATATT------TTTTCAAATTTTGATATTAATTATAGTAATAATTTTATTATTTTTGGGTTTTATTTTATAGGTGGTATGTGATTTATACCTATTTTTAGTACTTTAGGTTTATATAAAAATTTTATGTATATTTCAAAATCTTATTTTATAGTAATTGATTCGGGTTGGGGTGAATATATATTTTCATATTCACATATTATATATATATATATAATTAGTAAAATTAATTATTTAATTGAGTTTAATAATGTGAAGTTATTTATGTTTACTTTTATTTTTTTTATCATTATAATAATAATT---
>Adelphocoris_suturalis
ATTTTT---------TTTATA------TATATTTAT------------ATTTTTATTTTTATATTATTATTTGGTTTATTTTTTATATTTTTGAGTATATATTTTATATTATTTGATTATATAATTTTTATGGATTGGGAAATTATTAATATTAATTCTATAAATATTTGTATATCTTTTATTTTTGATTATATATCATTAATATTTATAGGTTGTGTTTTATTGATTTCTTCAATAGTTATTTTTTATAGTCATTCTTATATACAGGATGATTATTATAAGTATCGTTTTTTAATATTGGTTTTTATGTTTGTGATTTCAATAATATTTATAATTATTAGTCCTAATATGATTAGGATTCTTCTTGGCTGGGATGGTTTAGGTTTGGTTTCATATGGTTTAGTGATTTATTTTCAAAATTATAATTCATATAATGCTGGAATATTAACTATTATAACTAATCGGATTGGTGATGTTTCTATTTTGATATGTATTGCTTGAATAATAAATTACGGTAGGTGAAATTATATTTATTATTTAAGTTTTTTTGATAATTATATAGTATAT---ATTGTATATATATGTATTTTGGCCTCTTTTACTAAGAGGGCTCAAATTCCTTTTTCTTCTTGGCTTCCAGCCGCTATAGCGGCTCCTACCCCTGTTTCTGCTTTAGTTCATTCTTCTACTTTGGTTACGGCAGGAGTATATTTAATAATTCGTTTTAGTCCATTTTTGAATAATTTAAATTGTGATTTTTTTATTATGTTATCTTTAATAACTATATTTATATCTGGATTGGGTGCTAATTTTGAGTTTGATTTAAAAAAGATTATTGCTTTATCTACTTTGAGACAATTAGGTTTAATAATAAGTATTTTGTTTATGGGTTTTCCTATATTATCTTTTTTTCATCTTTTAACTCATGCTTTTTTTAAGTCTTTGCTGTTTTTATGTGCTGGATTAATTATTCATTCTATGAATAGTTCTCAAGATATTCGTGATATGGGTTATGTAATTAATATGTTTCCTTATACTTCTTCATGTTTAATTATTTCGTCTTTTTCTTTATCTGGTTTACCTTTTTTATCAGGGTTTTATTCTAAGGATTTAATTTTAGAGGTTATGTCTATAAATGGTATAAACTTTATATATTATTTTTTATATATAGCTTCAGTTATATTTACTATATCTTATAGTTTTCGTTTATTTAATTATTTAATATTTATAGGTTCGGGTAATTATGTTTTTCAGTCATACTATGAAGATATAAAAATGATACTTTCTATGTTAATTTTAACCTTTTTATCTATTGTTTTTGGGGTAATATTGATGTGGTTTATATTTAAGACTCCTATTTTTATTTTCATGCCTTTTTTATTAAAATTTATACCTATCCTTTCTATTATTTTGGGGATTTTTGTTGCTTATATT------TTTTCAAATTTTGATATTAATTATAGTAATAATTTTATTATTTTTGGGTTTTATTTTATAGGCGGTATGTGATTTATACCTATTTTTAGTACTTTAGGTTTATATAAAAATTTTATGTATATTTCAAAATCTTATTTTATAGTAATTGATTCGGGTTGGGGTGAATATATATTTTCACATTCACATATTATATATATATATATAATTAGTAAAATTAATTATTTAATTGAGTTTAATAATGTGAAGTTATTTATGTTTACTTTTATTTTTTTTATCATTATAATAATAATT---
>Adelphocoris_suturalis_Yuan
ATTTTT---------TTTATA------TATATTTAT------------ATTTTTATTTTTATATTATTATTTGGTTTATTTTTTATATTTTTGAGTATATATTTTATATTATTTGATTATATAATTTTTATGGATTGGGAAATTATTAATATTAATTCTATAAATATTTGTATATCTTTTATTTTTGATTATATATCATTAATATTTATAGGTTGTGTTTTATTGATTTCTTCAATAGTTATTTTTTATAGTCATTCTTATATACAGGATGATTATTATAAGTATCGTTTTTTAATATTGGTTTTTATGTTTGTGATTTCAATAATATTTATAATTATTAGCCCTAATATGATTAGGATTCTTCTTGGCTGGGATGGTTTAGGTTTGGTTTCATATGGTTTAGTGATTTATTTTCAAAATTATAATTCATATAATGCTGGAATATTAACTATTATAACTAATCGGATTGGTGATGTTTCTATTTTGATATGTATTGCTTGAATAATAAATTATGGTAGGTGAAATTATATTTATTATTTAAGTTTTTTTGATAATTATATAGTATAT---ATTGTATACATATGTATTTTGGCCTCTTTTACTAAGAGGGCTCAAATTCCTTTTTCTTCTTGGCTTCCAGCCGCTATAGCGGCTCCTACTCCTGTTTCTGCTTTAGTTCATTCTTCTACTTTGGTTACGGCAGGAGTATATTTAATAATTCGTTTTAGTCCATTTTTGAATAATTTAAATTGTGATTTTTTTATTATGTTATCTTTAATAACTATATTTATATCTGGATTGGGTGCTAACTTTGAGTTTGATTTAAAAAAGATTATTGCTTTATCTACTTTGAGACAATTAGGTTTAATAATAAGTATTTTGTTTATGGGTTTTCCTATATTATCTTTTTTTCATCTTTTAACTCATGCTTTTTTTAAGTCTTTGCTATTTTTATGTGCTGGATTAATTATTCATTCTATGAATAGTTCTCAAGATATTCGTGATATGGGTTATGTAATTAATATGTTTCCTTATACTTCTTCATGTTTAATTATTTCGTCTTTTTCTTTATCTGGTTTACCTTTTTTATCAGGGTTTTATTCTAAGGATTTAATTTTAGAGGTTATGTCTATAAATGGTATAAACTTTATATATTATTTTTTATATATAGCTTCAGTTATATTTACTATATCTTATAGTTTTCGTTTATTTAATTATTTAATATTTATAGGTTCGGGTAATTATGTTTTTCAGTCATACTATGAAAATATAAAAATGATACTTTCTATGTTAATTTTAACCTTTTTATCTATTGTTTTTGGGGTAATATTGATGTGGTTTATATTTAAAACTCCTATTTTTATTTTCATGCCTTTTTTATTAAAATTTATACCTATCCTTTCTATTATTTTGGGGATTTTTGTTGCTTATATT------TTTTCAAATTTTGATATTAATTATATTAATAATTTTATTATTTTTGGGTTTTATTTTATAGGTGGTATGTGATTTATACCTATTTTTAGTACTTTAGGTTTATATAAAAATTTTATATATATTTCAAAATCTTATTTTATAGTAATTGATTCGGGTTGGGGTGAATATATATTTTCACATTCACATATTATATATATATATATAATTAGTAAAATTAATTATTTAATTGAGTTTAATAATGTGAAGTTATTTATGTTTACTTTTATTTTTTTTATCATTATATTAATAATT---
>Apolygus_lucorum
ATTTTT---------TTTATT------TACTTACATTTTTATAATTTAATATTTAGATTATTATTCTTTATAGGATTAGTATTTTCTTTTTTGGGATTATATTTTATAATATTTGATTATATAATTTTTCTTGATTGGGAAATTTTAAGTATTAATTCTTTTTGTATTAATATATCTTTGATCTTTGACTATATATCATTTATATTTATAGGGTTTGTCTTATTAATTTCTTCAATAGTAGTTTATTATAGATATGAATATATATATGATGATATATATAAGAATCGATTCTTACTTTTGGTTTTGATATTTATTTTATCTATAATATTTATGATTATTAGACCTAATATAATTAGTATTTTATTAGGTTGGGATGGGTTAGGATTAGTTTCTTATGCGTTAGTTATTTATTTTCAAAATTATAATTCTTATAACTCTGGAATATTAACTGTTATGACTAATCGAATTGGTGATGTGGCTATTTTAATATGTATTGCTTGAATATTAAATTTTGGTAGATGAAATTATATTTATTATTTAGGATTTTATGACTTTACAATAAATAAT---ATTATTATTTTTTCTATCTTGGCTGCGTTTACTAAAAGAGCTCAAATTCCTTTTTCATCTTGACTTCCTGCGGCTATGGCGGCCCCTACCCCTGTTTCTGCACTTGTACATTCTTCTACTTTAGTTACAGCAGGTGTTTACTTAATAATTCGTTTTAGTGAATTATTAATCAATATTGATTGTACTTTTTTCATTGTTCTTTCTATAATAACTATATTTATGTCAGGATTAGGGGCTAATTTTGAGTTTGATTTGAAAAAAATTATTGCTTTATCTACTTTGAGTCAATTAGGGTTAATGATAATAATTTTATTTTTAGGTTTTCCTAATTTAGCTTTTTTTCATTTATTAACTCATGCTTTCTTTAAGGCTTTACTTTTTTTGTGTGCTGGTATGATTATCCATGTAATAAATAATTGTCAAGATATCCGTGAAATGGGGAACGTTATTACAATAATTCCTTATACTTCTACTTGTTTTATTATTTCAAGATTTTCTTTATGTGGTTTACCTTTTTTATCAGGATTTTATTCTAAGGATTTGATTTTGGAGGTTTTTTCTATAAGAAATATAAATATATTATATTATGTGATTATAATAGTTTCTGTGATATTTACAGTGAGATATAGTTTTCGTTTAATAAATTATTTAATATTTATAGGATTTGGTAATTATGTTTTTCAATCTTATTATGAAGGTAATAAGATAATGGTTTCTATAATTCTCCTTACTTTTTTTTCTATTTTTTTAGGGGTTATTTTAATATCTCTTATATTTAAGACTCCATTTGTTATTATTTTGCCTTTTTACTTAAAGATTGGTCCTTTATTATCTATTTGTAGTGGTGTTATTTTAGCAATACTT------TTTTTTAATAAAAAGATAGTTGACTATATAAATTTTACTTTATTTTCTATATATTTTTTTGGGAATATATGATTTATACCTTTTTTTTCTACATATGGATTATATCAATATTTTATATTAACTTCTAATCGATATTTTAAATATATTGATATAGGTTGGGGAGAATATATTTTTTCTAAATCTCATATTAATTATATATATTTGGTTAGAAAAATTAACTATTTAATCGAATTTAATAATGTAAAATTATTTATAGTTTCTTTTATTTTTTTAATAATTATAATGTTATTA---
>Apolygus_lucorum_Yuan
ATTTTT---------TTTATT------TACTTACATTTTTACAATTTAATATTTAGATTATTATTCTTTATAGGATTAGTATTTTCTTTTTTGGGATTATGTTTTATAATATTTGATTATATAATTTTTCTTGATTGGGAAATTTTAAGTATTAATTCTTTTTGTATTAATATATCTTTGATCTTTGATTATATATCATTCATATTTATAGGGTTTGTCTTATTAATTTCTTCAATAGTAGTTTATTATAGATATGAATATATATATGATGATACATATAAGAATCGATTCTTACTTTTGGTTTTGATATTTATTTTATCTATAATATTTATGATTATTAGACCTAATATAATTAGTATTTTATTAGGTTGGGATGGGTTAGGATTAGTTTCTTATGCGTTAGTTATTTATTTTCAAAATTATAATTCCTATAATTCTGGAATATTAACTGTTATGACTAATCGAATTGGTGATGTGGCTATTTTAATATGTATTGCTTGAATATTAAATTTTGGTAGATGAAATTATATTTATTATTTAGGATTTTATGACTTTACAATAAATAAT---ATTATTATTTTTTCTATCTTGGCTGCGTTTACTAAAAGAGCTCAAATTCCTTTTTCATCTTGACTTCCTGCGGCGATGGCGGCCCCTACCCCTGTTTCTGCACTTGTACATTCTTCTACTTTAGTTACAGCAGGTGTTTACTTAATAATTCGTTTTAGTGAATTATTAATCAATATTGATTGTACTTTTTTCATTGTTCTTTCTATAATAACTATATTTATGTCAGGATTAGGGGCTAATTTTGAGTTTGATTTGAAAAAAATTATTGCTTTATCTACTTTGAGTCAATTAGGGTTAATGATAATAATTTTATTTTTAGGTTTTCCTAATTTAGCTTTTTTTCATTTATTAACTCATGCTTTCTTTAAGGCTTTACTTTTTTTGTGTGCTGGTATGATTATCCATGTAATAAATAATTGTCAAGATATCCGTGAAATGGGGAACGTTATTACAATAATTCCTTATACTTCTACTTGTTTTATTATTTCAAGATTTTCTTTATGTGGTTTACCTTTTTTATCAGGATTTTATTCTAAGGATTTGATTTTGGAGGTTTTTTCTATAAGAAATATAAATATATTATATTATGTGATTATAATAGTTTCTGTAATATTTACAGTGAGATATAGTTTTCGTTTAATAAATTATTTAATATTTATAGGATTTGGTAATTATGTTTTTCAATCTTATTATGAAGGTAATAAGATAATGGTTTCTATAATTCTCCTTACTTTTTTTTCTATTTTTTTAGGGGTTATTTTAATATCTTTTATATTTAAGACTCCATTTGTTATTATTTTGCCTTTTTACTTAAAGGTTGGTCCTTTATTATCTATTTGTAGTGGTGTTATTTTAGCAATACTT------TTTTTTAATAAAAAGATAGCTGACTATATAAATTTTACTTTATTTTCTATATATTTTTTTGGGAATATATGATTTATACCTTTTTTCTCTACATATGGATTATATCAATATTTTATATTAACTTCTAATCGATATTTTAAATATATTGATATAGGTTGGGGAGAATATATTTTTTCTAAATCTCATATTAATTATATATATTTGGTTAGAAAAATTAACTATTTAATCGAATTTAATAATGTAAAATTATTTATAGTTTCTTTTATTTTTTTAATAATTATAATGTTATTA---
>Corizus_tetraspilus
ATCAAT---------TTTATAAGAAAATATATTTTT------------TGATTTTATATTATCTTTTTTATAGGTATTATTTTTTCTATGTTAGGTTTTTACTTTTCTTCTCTTGATTATTTAATTTTTATAGATTGGGAGATTATTACTTTGCATAGTTGTTCTTTTACTATGACTTTACTATTTGATTGAATATCCTTATTGTTTATAGGCAGAGTTATAATTATTTCTTCTATAGTTATTTATTATAGAGAAATATATATAATAGAGGACATTAATAAGTTGCGATTTTTAATTTTAGTTTTATTTTTTATTTTTTCTATAATGTTCATAATTGTTAGCCCTAATTTAGTTAGAATTTTGTTGGGTTGAGATGGCCTTGGTCTTGTCTCTTATTGTTTAGTTATTTATTTTCAAAATTTTAAATCTTATAATGCAGGTATATTGACTATTGTAACTAATCGTATTGGTGATGTATGTATTTTATTAGGTATCTCTTGATTATTCAATAATGGTAGTTGACATTTTTTTTATTACAATTTATATAATTATGGTTGAGGGTTTTAT---TTATATATCTTAATTGTTTTGGCTGCTTTTACTAGGAGAGCTCAAATTCCCTTTTCATCTTGATTACCCGCTGCAATAGCTGCTCCTACTCCTGTTTCAGCCTTGGTTCATTCTAGAACTCTTGTTACTGCAGGTGTTTATTTATTGATTCGTTTTAGTTATTTTATAAATAATTATGATTCATCTTTTTTTTTACTAATTAGAATTTTGACTATATTTATATCTGGTTTGGGTGCTAACTTTGAATATGATTTAAGGAAAATTATTGCTTTATCTACTTTAAGACAACTTGGTTTGATGATAAGTGTTTTATTTATAGGATATTCTAATGTTGCTTTTTTTCATTTATTGACTCATGCTTTTTTTAAAGCATTATTATTTTTGTGTGCTGGTTTAATTATTCATTGTATAAATGATTCTCAGGATATCCGTCATATAGGTTTATTAGTTAATCATTTACCTTATACCAGAACTTGTTTTATAATTGCTAATTTATCTTTATGTGGATTACCTTTTTTATCAGGATTTTATAGAAAAGATATGGCTCTAGAATTTTTGACTTTAGGTTATTATAATTTGTTTATTTATTTGCTATTTTTTATTTCTGTAGGGTTGACTGTTTCTTATAGAATACGTTTAATTTATTATTGTATAATTAATTATAATGGTTTAATATCTTGTTGTTATTACTGCGAAGTTCCTGGTATAATACGTTCTATAATTTTTCTTACTTTTGTAGGAATTTTTGGTGGTAGAATAATATCTTGAGTTATATTCCCCTATTCTCCTCCATTAATTTTACCTTTAGAATGCAAGTTTATACCTATATTTTTTGTTATTTTAGGAGGTTGATTAGGTTATGAAGCATCTTTTATGTTTTTTACTGATAGAATTGTTGGTTTGAAATTTAATTTGTTGATTTATTTTATGGGTAGAATGTGGTTTATGCCTAATTTTAGAACTTATATAATTTATTCTAAAAGTTTAGTTTTGAGTGATTCTTATTCTGATTTTATGGATATAGGGTGAGGCGAATATATTATATCTAATTTATTAATACTTTTTATAATTTATATAAGTAAGTTAAATTTATTTTATCAGAATAATAATATTAAGTTATTCTTTTGTAGATTTATTGTTCTTGTATTTGTTTTTATTATTATT
>Eurydema_gebleri
---ATT---------AATTTA------TATAAGTTT------------TGATCAATAATTTTATTGGTTTTAGGTATAATTTTTATATATTTTGGATTGATTTTTTTGTATGATAATTATTCAGTTTTATTAGGCTGGGAAATTATTACATTGAATTCTTCTTATTTATCTATGTCAATTTATTTTGACTGGATATCTTTATTGTTTATAGGAGGTGTTTTATTTATTTCTTCCATAGTTATTTTATATAGTTCTTCTTATATGGGTGCTGATTTGTTTAAAGTGCGATTTTTATTTATTGTTTTGTTATTTGTCTTATCTATAATATTTTTGATTATTAGTCCTAATTTAATTAGAATTTTATTAGGATGAGATGGTTTAGGTTTAGTATCTTATTGTTTAGTTATTTATTATCAAAATGTAAAGTCTTATAATGCGGGAATATTAACTATTTTGAGTAATCGTATTGGAGATGTTTCTATTTTAATTGGTATTGCTTGATTATTTAATATGGGTAGTTGAAATTATATTTATTATTTAAGTTACCTTGATTCTGATATTTCTTTTTGATTATTGAATTTAATTGTTTTATCTGCTTTTACTAAGAGTGCACAAATTCCTTTTTCTTCTTGGTTACCTGCTGCAATAGCAGCACCTACACCTGTTTCTGCGTTGGTCCATTCTTCTACTTTAGTGACTGCAGGAGTTTATTTATTAATTCGATTTAGAGATTTATTATATACTTATAATTTAGATTTTTTCTTATTGATTTCTTGTTTAACAATATTTATATCTGGATTAGCGGCTAACTTTGAATATGACTTAAAGAAAATTATTGCTTTATCAACATTAAGACAATTAGGATTAATAATAAGAGTTTTATTTATAGGTTTTTGTTCTTGTGCTTATTTTCATATGTTAACTCATGCCTTTTTTAAGGCATTAATGTTTTTATGTGCTGGTTTGATTATTCATTGTATAAATGATTCTCAGGATATTCGTCATATGGGTAATTTAATTAATTGTATTCCTTTTACTTGTTCTTGCTTTTGCATTTCTAATTTATCTTTATGTGGTTTTCCTTTTTTATCAGGTTTTTACAGAAAGGATTTAGTTTTAGAATATATAACCTATAATTACACTAATTTTTATATTTATATATTATTTTTCTTATCTGTTGGTCTTACTGTTTGTTATAGAATACGTTTAGTGTATTTTTGTTTTAGTGATTCTAATGGTTTAATATCAACTGTTAATTATAACGAAGACTATACTATACTTATTTCTTTAATTTTGTTAACTATTATATCTATTGTCAGAGGTAGAGTTTTAAGTTGATTAATTTTTCCTTATCCATATATTTTATGTTTTCCTTTAATTTTAAAGTTACTTCCTTTATTATTTGTTTTCTTAGGGGGTTGATTAGGTTATATATTATCATTAATGTATACATATGATAATATCTTTGGATTATATTATAATTATATAGTTGAATTTATAGGAAATATATGATTTATACCTAATTTTAGAACTTATATAATTTATGACAAGTCATTTGTTTATTCTAAAATAAGATATTCTTTTATGGATAGAAGATGGGGTGAATATATTGTTTCAGGTTCTTTGCCTAATAGAGTAAATTACTTAAGTTCTTTTTATTCTTTGTATCATAATAATAGAGTAAAAATTTATTTGATTAGTTTTATCTTTATAATATTTATTATAATATTAATT
>Lygus_Hesperus
ATTTTT------ACTTATTTG------TATTTATATTTTATA------ATTTTTGGTTTATTATTTATTTTTGGTGTTTTGATGGTTTTTTTGAGTTTATATTTTATATTATTTGATTATATGATTTTTATGGATTGGGAAATTTTGACAATTAATTCTTTTTCCATTTCTATATCTATTATTATAGATTATATATCATTTATATTTATAGGTTTTGTGTTGTTGATTTCTTCAATGGTTGTATTATATAGATATACCTATATATATGATGATATATATAAAAATCGATTTTTGATTTTGGTTTTAATATTTATTTTATCAATGATATTTATGATTATTAGACCTAATATGATTAGAATTTTATTGGGTTGGGATGGTTTAGGACTGGTTTCTTATGCCTTAGTTATTTACTTTCAAAATTATAATTCTTATAATTCAGGTATATTAACTGTTATGACTAACCGAATTGGTGATGTGGCTATTTTGATATGTATTGCTTGGATGATAAATTTTGGTAGTTGAAATTATATTTATTATTTGGGATTTTATGATGTTTATATAAATAAT---ATTATTATTTTTTCTATTTTGGCTGCTTTTACTAAAAGTGCTCAAATTCCTTTTTCTTCTTGACTTCCAGCAGCTATAGCTGCTCCTACCCCGGTTTCTGCTTTGGTTCATTCTTCAACCTTAGTAACTGCAGGGGTATATTTAATAATTCGTTTTAGTTCAATATTATATAATATTGATTGTACTTTTTTTGTTATTTTATCTATAATAACTATGCTTATGTCTGGTCTTGGTGCTAATTTTGAGTTTGATTTGAAAAAGATTATTGCTTTGTCTACTTTAAGTCAATTAGGATTAATAATGATGATTTTGTTTTTAGGTTTTCCTAAATTAGCATTTTTTCATCTTTTAACTCATGCTTTTTTTAAGGCATTATTATTTATATGTGCTGGCATGATTATTCATGTAATGAATAATTCCCAGGATATCCGTGAGATAGGGTACGTTATTAATATAATGCCTTACACATCTTCTTGTTTTATTATTTCTAGATTTTCTTTATCTGGTTTACCTTTTTTATCAGGTTTTTATTCTAAGGATTTAATTTTGGAGGTTTTTTCAATAAATAATATAAATTTCATTTATTATTTTATTTTTATGATTTCTGTCATGTTCACTATGAGTTATAGATTTCGTTTAATGAATTATTTAATATTCATGGGTTCAGGTAATTATGTCTTTCAATCATATTATGAAGATAAAAATATAATATTTTCTATAATATTATTAACTTTTTTTTCTGTTTTTTTAGGGGTCATTTTGATATGATTGATATTTAAAACACCATTTTTTATTTTTATATCTTTATATATAAAATATATACCTTTATTTTCTGTTTTTTTAGGGTTGTTTTTTGGTTATTTA------TTTTTTAAAAAAAATATAAATAATTTTAGTATATTT------TTTGGTTTATATTTTATGGGTTCAATATGATTTATACCTATTTTTAGTACTTTTGGATTATATAAATATTTTATATATACTTCTCATACCTATAGAAAATTAATTGATATAGGATGGGGGGAATATATTTTTTCTAAAAGTCATGTTAAATATATATATATTATTAGAAAAATTAATTATATTTTTGAGGAAAATAATATTAAATTATTTATGATTTCTTTTGTTTTTTTTATGATTATAATGATAATA---
>Lygus_lineolaris
ATTTTT------GCTTATTTA------CATTTATATAGTATA------ATTTTTGGTTTATTATTTATTTTTGGTGTTTTGATGGGTTTTTTGGGTTTATGTTTTTTAATGTTTGATTATATAATTTTTATGGATTGGGAAATTTTGACAATTAATCCTTTTTCTATTTCTATATCTGTTATTATAGATTATATATCATTTATATTTATGGGTTTTGTATTGTTGATTTCTTCAATGGTTGTATTATATAGATATACTTATATATATGATGATATATATAAAAATCGACTTCTGATTTTGGTTTTAATATTTATTTTATCAATAATATTTATGATTATTAGACCTAATATGATTAGAATTTTATTGGGTTGGGATGGTTTAGGGCTGGTTTCTTATGCTTTAGTTATTTACTTCCAAAATTATAATTCTTATAATTCGGGTATGTTAACTGTTATGACTAACCGAATTGGTGATGTGGCTATTTTGATATGTATTGCTTGGATGATAAATTTTGGTAGTTGAAATTATATTTATTATTTGGGATTTTATGATATTTATATAAATAAT---ATTATTATTTTTTCTATTTTGGCTGCTTTTACTAAAAGTGCTCAAATTCCTTTTTCTTCTTGACTTCCAGCAGCTATAGCTGCTCCTACTCCGGTTTCTGCTTTGGTTCATTCTTCAACTTTAGTAACTGCAGGAGTATATTTAATAATTCGTTTTAGTCCAATATTATATAATATTGATTGTACTTTTTTTGTTATCTTATCTATAATAACTATACTTATATCTGGTCTTGGTGCTAATTTTGAGTTTGATTTGAAAAAGATTATTGCTTTATCTACTTTAAGTCAATTAGGGTTAATAATGATAATTTTGTTTTTAGGTTTTCCTAAATTGGCATTTTTTCATCTTTTAACTCATGCTTTTTTTAAGGCGTTATTATTTATATGTGCTGGTATGATTATTCATGTAATGAATAATTCCCAGGATATCCGTGAGATAGGGTACGTTATTAATATAATACCTCATACATCTTCTTGTTTTGTTATTTCTAGATTTTCTTTATCTGGTTTGCCTTTTTTATCAGGTTTTTATTCTAAGGATTTAATTTTGGAGGTTTTTTCAATGAATAATATAAATTTCATTTATTATTTTATTTTTATGATTTCTGTCATGTTCACTATGAGTTATAGATTTCGTTTAATGAATTATTTAATATTCATGGGTTCAGGTAATTATGTTTTTCAATCATATTATGAGGATAAAAAGATAATATTTTCTATAATATTATTAACTTTTTTTTCTGTTTTTTTAGGGGTTATTTTGATATGATTAATATTTAAAACACCATTTTTTATTTTTATATCTTTTTATATAAAATTTATGCCTTTATTTTCTGTTTTTTTAGGGTTGTTTTTTGGTTATTTA------TTTTTTAAAAAAAATATAAATAATTTTAATATATTT------TTTGGTTTATATTTTATGGGTTCAATATGATTTATACCTATTTTTAGTACTCATGGGTTATACAAATATTTTCTATATACTTCTTATAGATATAGAAAATTAATTGATATAGGATGGGGGGAATATATTTTTTCTAAAAGTCATGTTAAATATATATATATTATTAGAAAAATTAATTATATTTTTGAGGAAAATAATATTAAATTATTTATGATTTCTTTTGTTTTTTTTATGATTATAATGATAATA---
>Lygus_pratenszs
ATTTTT------ACTTATTTA------TATTTATATTATATA------ATTTTTGGTTTATTATTTATTTTTGGTGTTTTGATGGTTTTTTTGAGTTTATATTTTATATTGTTTGATTATATGATTTTTATGGATTGGGAAATTTTGACAATTAATTCTTTTTCCATTTCTATATCTATTATTATAGATTATATATCATTTATATTTATAGGTTTTGTGTTGTTGATTTCTTCAATGGTTGTATTATATAGATATACCTATATATATGATGATATATATAAAAATCGATTTTTGATTTTGGTTTTAATATTTATTCTATCAATAATATTTATGATTATTAGACCCAATATGATTAGAATTTTATTGGGTTGGGATGGTTTAGGGCTGGTTTCTTATGCCTTAGTTATTTACTTTCAAAATTATAATTCTTATAATTCAGGTATATTAACTGTTATGACTAACCGAATTGGTGATGTGGCTATTTTGATATGTATTGCTTGGATGATAAATTTTGGTAGGTGAAATTATATTTATTATTTGGGATTTTATGATGTTTATATAAATAAT---ATTATTATTTTTTCTATTTTGGCTGCTTTTACTAAAAGTGCTCAAATTCCTTTTTCTTCTTGACTCCCAGCAGCTATAGCTGCTCCTACCCCGGTTTCTGCTTTGGTTCATTCTTCAACTTTAGTAACTGCAGGGGTATATTTAATAATTCGTTTTAGTTCAATATTATATAATATTGATTGCACTTTTTTTGTTATTTTATCTATAATAACTATGCTTATATCTGGTCTTGGTGCTAATTTTGAGTTTGATTTGAAAAAGATTATTGCTTTGTCTACTTTAAGTCAATTAGGATTAATAATGATGATTTTGTTTTTAGGTTTTCCTAAATTAGCATTTTTTCATCTTTTAACTCATGCTTTTTTTAAGGCATTATTATTTATATGTGCTGGTATGATTATTCATGTAATGAATAATTCCCAGGATATCCGTGAGATAGGGTACGTTATTAATATAATGCCTTATACATCTTCTTGTTTTATTATTTCTAGATTTTCTTTATCTGGTTTACCTTTTTTATCAGGTTTTTATTCTAAGGATTTAATTTTGGAGGTTTTTTCAATAAATAATATAAATTTCATTTATTATTTTATTTTTATGATTTCTGTCATGTTCACTATGAGTTATAGATTTCGTTTAATGAATTATTTAATATTCATGGGTTCAGGTAATTATGTCTTTCAATCATATTATGAAGATAAAAATATAATATTTTCTATAATATTATTAACTTTTTTTTCTGTTTTTTTAGGGGTCATTTTGATATGATTAATATTTAAAATACCATTTTTTATTTTTATATCTTTATATATAAAATATATACCTTTATTTTCTGTTTTTTTAGGGTTGTTTTTTGGTTATTTA------TTTTTTAAAAAAAATATAAATAATTTTAGTATATTT------TTTGGTTTATATTTTATGGGTTCAATATGATTTATACCTATTTTTAGTACTTTTGGGTTATACAAATATTTTATATATACTTCTCATACATATAGAAAATTAATTGATATAGGATGGGGGGAATATATTTTTTCTAAAAGTCATGTTAAATATATATATATTATTAGAAAAATTAATTATATTTTTGAGGAAAATAATATTAAATTATTTATGATTTCTTTTGTTTTTTTTATGATTATAATGATAATA---
>Lygus_rugulipennis
ATTTTT------ATTTATTTA------TATTTATATTATATA------ATTTTTGGCTTATTATTCATTTTTGGTGTTTTGATATTTTTTTTAAGTTTATATTTTATATTGTTTGATTATATAATTTTTATGGATTGGGAAATTTTGACAATTAATTCTTTCTCTATTTCTATATCTATTATTATGGATTATATATCTTTTATATTTATGGGTTTTGTATTGCTGATTTCTTCAATGGTTGTATTATACAGATATTCTTATATATATGATGATATATATAAAAATCGATTCTTGATTTTGGTTTTAATGTTCATTTTATCAATAATATTTATGATTATTAGACCTAATATGATTAGAATTTTGTTAGGTTGGGATGGTTTAGGGTTGGTTTCTTATGCATTGGTTATTTATTTTCAAAATAATAATTCTTATAATTCGGGTATATTAACTGTTATGACTAACCGAATTGGTGATGTGGCTATTTTGATATGTATTGCTTGGATGATGAATTTTGGTAGTTGAAATTATATTTATTATTTGGGATTTTATGATATTTATATAAATAAT---ATTATTATTTTTTCTATTTTGGCTGCTTTTACTAAAAGTGCTCAAATTCCTTTTTCTTCTTGACTCCCAGCAGCTATGGCTGCTCCTACCCCGGTTTCTGCTTTGGTTCATTCTTCAACTTTAGTAACTGCGGGGGTATATTTAATAATTCGTTTTAGTTCAATATTATATAATATTGATTGTACTTTTTTTGTTATTTTATCTATGATGACTATGCTTATGTCTGGTCTTGGCGCTAATTTTGAGTTTGATTTGAAAAAGATTATTGCTTTATCTACTTTAAGTCAATTAGGGTTAATGATGATGATTTTGTTTTTAGGTTTTCCTAAATTAGCATTTTTTCATCTCTTAACTCATGCTTTTTTTAAGGCATTATTATTCATATGTGCTGGTATAATTATTCATGTAATGAATAATTCCCAGGATATCCGTGAGATAGGGTACGTTATTAATATAATACCTTATACATCTTCTTGTTTTATTATCTCCAGATTTTCTTTATCTGGTTTACCTTTTTTATCAGGGTTTTATTCCAAGGATTTAATTTTGGAAGTTTTTTCAATTAATAATATAAATTTCATTTATTATTTTATTTTTATGATTTCTGTCATATTCACTGTGAGTTATAGAGTTCGTTTAATGAATTATTTAATATTCATGGGTTCAGGTAATTATGTCTTTCAATTATATTATGAGGATAAAAAGATAATATTTTCTATAATATTATTAACTTTTTTTTCTATTTTTTTAGGGGTTGTTTTGATATGATTAATATTTAAAACACCATTTTTTATTTTTATATTTTTATATATAAAACTTATACCTTTATTTTCTGTTTTTTTAGGGTTGTTTTTTGGTTATTTA------TTTTTTAAAAAAAATATGAATAATTTCAATATATTT------TTTGGTTTATATTTTATGGGTTCAATATGATTTATACCTATTTTTAGTACTTATGGGTTATATAAATATTTTATATATACTTCTCGTGTATATAGAAAATTAATCGATATAGGATGGGGGGAATATATTTTTTCTAAAAGTCATGTTAAATATATATATATTATTAGAAAAATTAATTATATTTTTGAGGAAAATAATATTAAATTATTTATAATTTCTTTTGTTTTTTTTATGATTATAATGATGATA---
>Nesidiocoris_tenuis
ATTATA---------TATATA------TATTTGACA------------ATATCTATTTTTATCTTTGTTTTTAGTTTAATTACTATATTTTTTGGCTTTTATTGTTTAAAGTTTGATTATATTTTATTTATAGATTGAGAATTAATAAGTTTTAATAGTTGCACAATTAACATAAGAATTATTATTGATTATATGTCAATAATTTTTTTGTCTTTTGTTTTTTTGATCTCCTCTATAGTTATTTTATACAGATTTTCTTATATATCTACAGATATATTTAACTATCGTTTTCTTCTTTTATTATTAATATTTATTTTGTCTATAATATTTATAATCATTAGTCCTAATCTAATTAGAATTCTTCTAGGGTGGGATGGATTAGGGTTAGTATCTTATTGTTTAGTAATCTTTTTTCAGACTAAAAATTCATATAATTCAGGTATACTTACGGTCTTAACTAATCGTATTGGGGATGTGGCTATTTTACTTAGAATTGCTTGAATATTTAATTTTGGTAGCTGGAATTATGTTTATTATTTAAACTTTTTTTATGATTATAAATTA------ATAATATATTTACTTGTTTTGGCTTCTTTCACTAAGAGAGCCCAAATTCCCTTTTCTTCTTGATTACCAGCTGCTATAGCAGCTCCTACACCAGTTTCGGCTTTAGTTCACTCTTCTACTTTGGTTACGGCTGGGGTCTATTTACTTATTCGTTTCAGTTCATTCCTTTCTGATTATATAATATATTATTTTATGATCATTTCTATTATAACTATATTTATATCAGGTCTTGGCGCTAATTTTGAATTTGATTTTAAAAAAATTATTGCTCTTTCTACATTAAGACAATTAGGGTTAATAATGAGAATTTTATTTTTAGGATTTTCTAAATTGGCATTTTTTCATTTGTTAAGTCATGCCTTTTTTAAGGCTTTGTTGTTTTTATGTGCTGGTTTAATTATTCATGTTATGAATAATTCTCAGGATATTCGTGATATAGGATTTATCAGTAAGAGTTTACCGTATTCTTCTACTTGTTTTTTTATCTCTAGATTATCTTTATGTGGGTTGCCTATAATGTCTGGATATTATTCTAAGGATATAATTTTAGAATATTTTTCTATAAATAGCTATAATTATTTATTATATTTATTACTAATATTTTCTGTTCTTTTAACTGTTTCTTACAGATTTCGTTTATTTATATATTTAGTATGGAAAGGCCATAGTAATTATTCTTTTCAAAGTTATGAGGAAGATTCATATATAAATTATTCTATAATTATTTTGGTTTATTTTTCTATTTTTTTAGGATGGGGTTTATCTATAATTTTAATTTCTACTCCTATTTTTATTATTTTGCCTTTTTTAATAAAGTTAATGCCTATGTGTTTTATAAGAATAGGTTTACTTTTAGGATTCGTT------TTGTATTCATATCGAGGTAGAGATTTTTCTATATATATTATA---------TATTATACAGGAAGAATATGATTTTTACCTAAATTTAGTACAATTTTATTATCGCCTAAGATCTTATTTTTATCTAGATTTTCAGATAAGGTGGTTGATTCT---TGATTAGAGTCATTTTTCTCTAAATCTCATTTTTCTTTATTTGTAATTATGTCTTTAATTAATAATTTTTATGAGAAAAATAATGTCAAATTTTTTATAATTTCATTTATTTTTATTTTCTTTATTTTAATTATC---
>Trigonotylus_caelestialium
ATTTTTGGGTTAAATAATATA------TATATATTA------------ATTTCTTTCTTTTTGTCTTTTTTTGGTATTTTTATATTGTTTTTAGGTTTATATTTTTTTTCTATTAATTATTTAATTTTTTTAGATTGGGAAATTTTAAGATTAAATTCTTTTTCTTTTTGTATATCCATAATTTTAGATTATATATCTTTAATGTTTATGGGCTGTGTTTTTTTAATTTCTTCTATAGTTGTCTATTACAGCCATTCTTATATGGAATTTGATGTTTATAAGTATCGTTTTCTTCTCTTAGTTTTTATATTTATTTTATCTATAATAATAATAATCATCAGTCCTAATTTAATTAGAATTTTATTGGGGTGGGATGGTTTAGGATTAGTATCTTATGCTTTAGTAATTTTTTTTCAAAATTATAATTCTTATAATGCAGGTATATTAACTATTCTGACTAATCGTATTGGCGATGTGGCTATTTTAATATCAATTGCTTGAATATTAAATTTTGGTAGTTGAAATTATATTTATTATCTTTCTTTCTATGATTTTCATATATATATT---ATTTTTATCTTTTTAGTTTTAGCTTCTTTTACTAAGAGTGCCCAGATTCCTTTTTCTTCTTGATTACCAGCAGCAATGGCTGCTCCTACTCCAGTTTCTGCTTTAGTTCATTCTTCTACTTTAGTTACAGCAGGCGTTTATTTGTTAGTTCGATTTAGCCCTTTAATTAGAAATATTAATTGTACTATATTTATTATTTTTTCTATAATGACTATATTTATATCTGGTTTGGGGGCTAATTTTGAGTTTGACTTAAAAAAGATTATTGCTTTATCTACTTTGAGACAATTAGGATTAATAATGATGATTTTGTTTTTAGGATATCCTATATTGGCTTTTTTTCATCTGCTTTCTCATGCTTTTTTTAAGGCTTTATTATTTTTATGTGCTGGTTTAATCATTCATAATATAAATAATTCTCAGGATATTCGTGATATAGGTTATGTGATTAATATAATACCATATTCTTCTAGATGTTTTATTGTATCAAGATTTTCTTTATGTGGCTTGCCTTTTTTATCTGGATTTTATTCTAAGGATTTGATTTTAGAGATATTTTCTATATCTAATATAAACTTTTTTTATTACCTATTTTTTATATTATCAATTATATTTACTGTTTCTTATAGTTTTCGATTAATAAATTATTTGTTTTGTTTAGGTTCTGGTAATTATGTATTTCAATCATATCATGAGGATAAAAAGATGATATTTTCTATAATTTTATTAGTAATAATGGCTATTTTTATAGGCTCTTTTTTTATATGATTACTAATAGAT---CCTTATACAATTATTTTACCTTTTTATATAAAATTAATACCCATTATTTTGGTATCTTTGGGGACATTCACTGGTTTTATT------TTTTATAATATGAATATGAATCATTTTGGGAGTTTTCCTCGTTTTTTATTAAGTTTTTTTGGGTCCATGTGGTTTATACCAATTTTTAGAACATTAGGATTATACTCCTATTTTTTGCCTTTATCATGTAAATATTCCAGTTTAATGGATTCTGGTTGGGGTGAATATATATTTTCTAAGTCACATTATATATATTTGTATATTATCACGAAAATTAATTTTATTTTGGAAATAAATAATATTAAATTGTTCTTAATTTCTTATATTTTTATTTTTATAATTATTTTTATT---
