# Supplementary material for: Comparative mitogenomic analysis of mirid bugs (Hemiptera: Miridae) and evaluation of potential DNA barcoding markers
Source: PeerJ. 2017 Aug 3;5:e3661. doi: 10.7717/peerj.3661 (PMC5545108; doi:10.7717/peerj.3661)
Supplement: Data S1 — Alignment of protein-coding genes, rRNA genes and tRNAs used in this study. [file peerj-05-3661-s012.zip › Raw data-Alignment of protein-coding genes, rRNA genes and tRNAs used in this study/nad6.fas]

>Adelphocoris_fasciaticollis
ATCATAACAATTACATTCATAATATTAACAATTAATATAATAATAATTTATATAAAACATCCATTAAGAATAGGTATAATATTAATTTTACAAACAATATTAATATCTATATTAACAGGT---TTAATAAACTCATTCTGAATATCATATATTTTATTAATCAGAATATTAAGAGGAGCACTTGTATTATTCATTTATATATCAAGAGTAGCATCAAATGAAAAATTTATAAATAAAAAGTGAATATGAATATTCGCCATAACTATATTAATAATAAGATTATTATTTCTA---TTCTTAGAAAAAAAAATAATTATTAAAAATAATTATTTCAGAATAGAAATAATA------------AATAATGATATCTACCCATTAAATAAAATATTTAATATAGAAAATATAATTATAATTATATTCTTAATTATATATCTATTATTAACAATAATTGTATCTACTTACATGGTAAATATCTCTGAAGGACCTATGCGCTTTAAAATA---
>Adelphocoris_fasciaticollis_Yuan
ATCATAACAATTACATTCATAATATTAACAATTAATATAATAATAATTTATATAAAACATCCATTAAGAATAGGTATAATATTAATTTTACAAACAATATTAATATCTATATTAACAGGT---TTAATAAACTCATTCTGAATATCATATATTTTATTAATCAGAATATTAAGAGGAGCACTTGTATTATTCATTTATATATCAAGAGTAGCATCAAATGAAAAATTTATAAATAAAAAGTGAATATGAATATTCGCCATAACTATATTAATAATAAGATTATTATTTCTA---TTCTTAGAAAAAAAAATAATTATTAAAAATAATTATTTCAGAATAGAAATAATA------------AATAATGATATCTACCCATTAAATAAAATATTTAATATAGAAAATATAATTATAATTATATTCTTAATTATATATCTATTATTAACAATAATTGTATCTACTTACATGGTAAATATCTCTGAAGGACCTATGCGCTTTAAAATA---
>Adelphocoris_lineolatus
ATCATAACAATTGCATTTATAATATTAACAATTAATATAATAATAATTTATATAAAACATCCATTAAGAATAGGTATAATGTTAATTATACAAACAATATTAATATCTATATTAACAGGT---TTAATAAACTCATTCTGAATATCATATATTTTATTAATCAGAATATTAAGAGGAGCACTAGTATTATTCATTTATATATCAAGAGTAGCATCAAATGAAAAATTTATAAATAAAAAATGAATATGAATATTCACCATAACTATATTAATAATAAGATTATTATTTCTA---TTCTTAGAAAAAAAAATAATTATTAAAAATAATTATTTCAGAATAGAAATAATA------------AATAATGATATCTACCCATTAAATAAAATATTTAATATAGAAAATATAATTATAATTATATTCTTAATTATATATCTATTATTAACAATAATTGTGTCTACTTACATGGTAAATATCTCTGAAGGACCTATGCGCTTTAAAATA---
>Adelphocoris_lineolatus_Yuan
ATCATAACAATTGCATTTATAATATTAACAATTAATATAATAATAATTTATATAAAACATCCATTAAGAATAGGTATAATGTTAATTATACAAACAATATTAATATCTATATTAACAGGT---TTAATAAACTCATTCTGAATATCATATATTTTATTAATCAGAATATTAAGAGGAGCACTAGTATTATCCATTTATATATCAAGAGTAGCATCAAATGAAAAATTTATAAATAAAAAATGAATATGAATATTCACCATAACTATATTAATAATAAGATTATTATTTCTA---TTCTTAGAAAAAAAAATAATTATTAAAAATAATTATTTCAGAATAGAAATAATA------------AATAATGATATCTACCCATTAAATAAAATATTTAATATAGAAAATATAATTATAATTATATTCTTAATTATATATCTATTATTAACAATAATTGTGTCTACTTACATGGTAAATATCTCTGAAGGACCTATGCGCTTTAAAATA---
>Adelphocoris_nigritylus
ATCATAACAATTACATTAATAATATTAACAATTAATATAATAATAATTTATATAAAACATCCATTAAGAATAGGTATAATATTAATTTTACAAACAATATTAATATCTATATTAACAGGT---TTAATAAACTCATTCTGAATATCATATATTTTATTAATCAGAATATTAAGAGGAGCACTTGTATTATTCATTTATATATCAAGAGTAGCATCAAATGAAAAATTTATAAATAAAAAATGAATATGATTATTCGCCATAACTATATTAATAATAAGATTATTATTTCTA---TTCTTAGAAAAAAAAATAATTATTAAAAATAATTATTTCAGAATAGAAATAATA------------AATAATGATATTTACCCATTAAATAAAATATTTAATATAGAAAATATAATTATAATTATATTCTTAATTATATATCTATTATTAACAATAATTGTATCCACTTATATGGTAAATATCTCTGAAGGACCTATGCGCTTTAAAATA---
>Adelphocoris_suturalis
ATCATAACAATCACATTCATAATATTAACAATTAATATAATAATAATTTATATAAAACATCCATTAAGAATAGGTATAATATTAATTTTACAAACAATATTAATATCTATATTAACAGGT---TTAATAAACTCATTCTGAATGTCATATATTTTATTAATCAGAATATTAAGAGGAGCACTTGTATTATTCATTTATATATCAAGAGTAGCATCAAATGAAAAATTTATAAATAAAAAATGAATATGAATATTCGCCATAACTATATTAATAATAAGATTATTATTTCTA---TTCTTAGAAAAAAAAATAATTATTAAAAATAATTATTTCAGAATAGAAATAATA------------AATAATGATATTTACCCATTAAATAAAATATTTAATATAGAAAATATAATTATAATTATATTCTTAATTATATATCTATTATTAACAATAATTGTATCTACTTACATGGTAAATATCTCTGAAGGACCTATGCGCTTTAAAATA---
>Adelphocoris_suturalis_Yuan
ATCATAACAATTACATTCATAATATTAACAATTAATATAATAATAATTTATATAAAACATCCATTAAGAATAGGTATAATATTAATTTTACAAACAATATTAATATCCATATTAACAGGT---TTAATAAACTCATTTTGAATATCATATATTTTATTAATCAGAATATTAAGAGGAGCACTTGTATTATTCATTTATATATCAAGAGTAGCATCAAATGAAAAATTTATAAATAAAAAATGAATATGAATATTCGCCATAACTATATTAATAATAAGATTATTATTTCTA---TTCTTAGAAAAAAAAATAATTATTAAAAATAATTATTTCAGAATAGAAATAATA------------AATAATGATATTTATCCATTAAATAAAATATTTAATATAGAAAATATAATTATAATTATATTCTTAATTATATATCTATTATTAACAATAATTGTATCTACTTACATGGTAAATATCTCTGAAGGACCTATGCGCTTTAAAATA---
>Apolygus_lucorum
ATCATAATAATTATAACAATTATATTACTAATTAATATAATATTAATATTAATAAAACACCCTTTAAGTATAGGTATACTATTAATTATACAAACATTATTGACATCAATAATGACCGGATTATTAATAAATTCGTTCTGAATATCATATATTTTATTAATTACAATATTAAGAGGAGCATTAGTATTATTTATTTATATATCAAGAATTGCTTCAAACGAAAAATTTAGAAATAACATAATATTGTGAAGAATAGCCATAATTACTATTATTATAGGGATAATATTTCTA---TTCCTAGAAGAAAAAATAATTATTAAAAATAATTATTTAGGAATAGAAATAAGT------------------CAAATATTTTATTTAAATAAAATATTTAATATAGAAAATCTATATATTACAATTATACTTGTAATATATTTATTATTAACTATAATTGTTGCATCAAGACTAGTTAATATTTTTGAAGGACCAATACGAATAAAAATA---
>Apolygus_lucorum_Yuan
ATCATAATAATTATAACAATTATATTACTAATTAATATAATATTAATATTAATAAAACACCCTTTAAGTATGGGTATACTATTAATTATACAAACATTATTGACATCAATAATAACCGGATTATTAATAAATTCGTTCTGAATATCATATATTTTATTAATTACAATATTAAGAGGAGCATTAGTATTATTTATTTATATATCAAGAATTGCTTCAAACGAAAAATTTAGAAATAACATAATATTGTGAAGAATGGCCATAATTACTATTATTATAGGGATAATATTTCTA---TTCCTAGAAGAAAAAATAATTATTAAAAATAATTATTTAGGAATAGAAATAAGT------------------CAAATATTTTATTTAAATAAAATATTTAATATAGAAAATCTATATATTACAATTATACTTGTAATATATTTATTATGAACTATAATTGTTGCATCAAGACTAGTTAATATTTTTGAAGGACCAATACGAATAAAAATA---
>Corizus_tetraspilus
ATATATATATTATTAACTATAATAATAACATTAGCAATTATCTTCATGCGATTAAATCACCCTATTAGAATAGGAATTACAATTATTATACAAACTCTAACAATTTGCATAATTAGAGGTATATTAATAGGAATATTCTGATTTTCATATTTAATTATAATTACAATATTAAGAGGCATATTAGTTCTATTTATTTATATAGCAAGAGTAGCATCAAATGAGAAATTCTTCCCATCCCTAAAATTAACATTCCTATCAATAATAATAATAATAGCAGGA---------TTA---TTTATAGAAATTAATTTTATTAATTGAAATGAATTCATGAAAATAATAACAATA---------ATTCCTACAGAATCAATCTCATTAACATCTTTATTTAATATAAAATTAAAATTTGTCACTATTACTATAGTAATATTCCTATTATTTACTATATTTACAGTATCCCTAATTGTTAATATTTCAGAAGGTCCTTTACGAGTAAGTAAAAAA
>Eurydema_gebleri
------ATAATATTATCCTTTATAATTACAATTTCTTTAATTTTATTAACATTAAATCATCCTCTAAGAATAGGATTAATTTTAATTATACAAACATTAATTACATCTATTATTATTGGATATATAATAGAATCATTTTTATTTTCATATATTGTTATTATTATTATATTAAGAGGCGCTTTGGTATTATTTATTTATATAGCAAGAATTGCTAGAAATGAAAAATTTAATTCACCGGTTATTATAATAATAATTTCTTCCGCACTTATAATAATCAGTTTTATTTTATTATATTATTTAGATATTAAA------------------TATTTTAATAATAATCTGATT------------AGAAATGATCAAATTAGATTAATTAAAATTTTCAATATAATAACAGCAAAAATAACCTTAATAATAATTATTTATCTTTTATTGACAATAATTGTAGTTTCAAATATTGCTAAAGTAACTGAAGGACCTTTACGAATAAAAAAT---
>Lygus_Hesperus
ATTACACTAATTATAGTAACAATATTATCAATAAGATTTATAATAATCATGATAAAACACCCATTAAGAATGGGAATTCTATTAATCATCCAAACCCTATTGACATCAATAATAACAGGAATGTTAATAAATACATTCTGAATATCATATATTCTATTAATCAGAATATTAAGAGGAATATTAGTACTATTCATTTATATATCAAGTATCGCCTCTAACGAAAAATTTATCAACAAAACATCAATTTGAGTAATAATAAGATTCTCAATCTCAAGAGGATTATTATTTCTA---TTCTTAGAAGAAAAAATAATTATTAAAAATAATTATTTAAGAATAGAAATAATA---------------AATGAAATATTTATTTTAAATAAAATATTCAATATAGAAAATATATATTTAATCATAATATTAGTTTTATATTTATTATTAACCATAATTGTATCAACTTGACTTGTAAGAATTTTTGAAGGACCTATACGATTAAAAATT---
>Lygus_lineolaris
ATTACACTAATTATAGTAACAATATTATCAATAAGATTTATAATAATCATGATAAAACACCCATTAAGAATGGGAATCCTATTAATTATCCAAACCCCTATTACATCAATGATGACAGGAATGTTAATAAATACATTCTGAATATCATATATTCTATTAATCAGAATATTAAGAGGAATATTAGTACTATTCATTTATATATCAAGTATCGCCTCTAACGAAAAATTTATCAACAAAACATCAATTTGAATAATAATAGGATTTACAATCTCAAGAGGATTATTATTTCTA---TTCCTAGAAGAAAAAATAATTATTAAAAATAATTATTTAAGAATAGAAATAATA---------------AATGAAATATTTATTTTAAATAAAATATTTAATATAGAAAACGTATATTTAATCATAATATTGGTATTATACTTGCTATTAACCATAATTGTATCAACTTGACTTGTAAGAATTTTTGAAGGGCCAATACGATTAAAAATC---
>Lygus_pratenszs
ATTACACTAATTATAGTAACAATATTATCAATAAGATTTATAATAATCATGATAAAACACCCATTAAGAATGGGAATTCTATTAATCATCCAAACCCTATTAACATCAATAATAACAGGAATGTTAATAAATACATTCTGAATATCATATATTCTATTAATCAGAATATTAAGAGGAATATTAGTACTATTCATTTATATATCAAGTATTGCCTCTAACGAAAAATTTATCAACAAAACATCAATTTGAGTAATAATAAGATTCTCAATCTCAAGAGGATTATTATTTCTA---TTCTTAGAAGAAAAAATAATTATTAAAAATAATTATTTAAGAATAGAAATAATA---------------AATGAAATATTTATTTTAAATAAAATATTCAATATAGAAAACATATATTTAATCATAATATTAGTTTTATATTTATTATTAACCATAATTGTATCAACTTGACTTGTAAGAATTTTTGAAGGACCTATACGATTAAAAATT---
>Lygus_rugulipennis
ATTACACTAATTATAGTAACAATATTATCAGTAAGATTTATAATAATTCTAATAAAACACCCGCTAAGAATAGGAATTCTATTGATTATTCAAACCCTACTTACATCAGTGATAACAGGAATATTAATAAACACATTCTGAATATCATATATTCTATTAATTAGAATATTAAGAGGAATATTAGTACTATTCATTTATATATCAAGTATCGCCTCTAACGAAAAGTTTATCAACAAAATATCAATATGGATATTGATAAGACTTACAACCCTAAGAGGGTTATTATTTCTA---TTCTTAGAAGAAAAAATAATTATTAAAAATAATTATTTAAGAATAGAAATAATA---------------AATGAAATATTTATTTTAAATAAAATATTCAATATAGAAAACATATATTTAATCATAATATTAGTATCATATTTATTATTAACCATAATTGTCTCAACTTGACTTGTAAGAATTTTTGAAGGACCAATACGATTAAAAATT---
>Nesidiocoris_tenuis
ATTATAACT------TCATTAATTTTGGTCTTAAATATAATATTTATAAGAGTTAAACATCCTATAAGTATAGGGTTAATCTTAATTATCCAAACTATTATAGTGTCTATATATATCGGAGTGAAAATAAAAACATTTTTCATATCATATTTAATATTAATTATAATCTTAAGAGGAATATTAGTATTATTTATTTATATAGCTAGTGTAGCCTCAAATGAAAAATTCAAATATAGAAACAAAATACTAATAAGATTTATTATTATATTTATCTTGATTTGAGTAAGAACA---TATAAACTAAAATGAACTATTGTTTCTAATAAAGTTATATCAAACACTCATTTACTTTTTAATAAAGAAAGAGATATTCAATTTTTAAGTAAAATATTTTCA---GAATGTATATCAATCACAATTATATTGATATTATATCTTTTTTACACAATAATTGTAGTAAATTTTATAGTAAGAAATCACCAAGGAACAATAAAAACTAAA------
>Trigonotylus_caelestialium
ATTATATTAATCTTATCTATCATATTGACTATTAGAATTTTATTGCTATTCACAAAACACCCTATAAGAATAGGGGTATTATTAATTTTACAAACCATCATAACATCCACATTAACAGGTTTAATAATAAATACCTTTTGAACATCATATATTTTATTGATTAGAATATTAAGAGGTATATTAGTGCTTTTTATCTATATATCTAGAATAGCATCAAATGAAAAATTTTCATCTAATATCAAATTAGCAGTAATTAGATTATTAGTAATTTTAATAGGGGGTATCCTATGG---TATATAGAAAATTTAATAATTATTAAAAGTAACTTT------ATTAACTTAATA------------ACAGAAGAAACATTTTTCCTAAACAAAATATTTGATAAAAAAAATATATTTATTATTATTTTGATAGTAAATTATCTATTTATAACAATAATTGTATCAACCCATCTTGTAAATATTTTTGAAGGGCCAATACGATCAAAAAAT---
