# Supplementary material for: Comparative mitogenomic analysis of mirid bugs (Hemiptera: Miridae) and evaluation of potential DNA barcoding markers
Source: PeerJ. 2017 Aug 3;5:e3661. doi: 10.7717/peerj.3661 (PMC5545108; doi:10.7717/peerj.3661)
Supplement: Data S1 — Alignment of protein-coding genes, rRNA genes and tRNAs used in this study. [file peerj-05-3661-s012.zip › Raw data-Alignment of protein-coding genes, rRNA genes and tRNAs used in this study/rrnL - MAFFT.fas]

>Adelphocoris_fasciaticollis
GAAA--------------------ATTATATTAATTATTCTTTTT-AAAAAAAATAGTTTTGTTTTTAGTAA-TTTTTATAAAATAA--ATTTTTTATTTATAGTTAAAAGTACTGTGAAGGATATATATAAA-TTAATTAGAAGTAT-TTATTTTTAATGTACCTTTTGTATCAGGGTTTATTAATTTGTAAA--ATATATATTTTTTTCCCGAAATTTTAAGATATATAA-CAAAATAATAGTTTATGTTATAATATTATTAGTAATTTTGTTATAGTGAATATATTTTATTCA-ATTAAAAATATCTGGTTGTTTGAGAATTAAGTTTAATTTATGATTAATTT-----------TTGATTAAATTTTATTAATTTTTTTAATCAAAAATTGATTAGGATAAT--CTAATCAATATTTCTAAAATA--TTTTTATTTAAAATTTTGTGTAGGATTAATAATATCCATCATTTATTTTTTTATAATTAATTTTTGTATATTATTA-ATTTAGTATTTATTTAGTTTTTTATCAAATTGAATAATTTAATTATTAATTTATTTTAATTATGATAAAATTAGTATTTTATA--TATATAATATATAGTAATTCGGCAAATATTGTTTTCACCTGTTTAACAAAAACATGTTCTTTTGTTTTAAATAAAAGATTTAACCTGCTCTATGATT-----ATTAAATGGCTGCAGTATTTTGACTGTACAAAGGTAGCATAATAATTTGTCTTTTAATTGAAGACTGGTATGAATGGTTGGATGAGAAATATACTTTCTTTATTT-TATATAAAAAAATTGATTTTTTAGTTAAAAAGCTAAAATATTTTTATAGGACGAGAAGACCCTATAGAACTTTACTTTAATATAAATATAC-TATTTATATATTTTTAAAATTTTATATTTTTATTAAAGTTTTGTTGGGGTGACAAAAAAAATTATATAACTTTT-TTTTATTAAATCATTAA---TTTATG-TTTTTTTGATCCTTTATTATGGAAAATAAGATTAAGTTACCTTAGGGATAACAGCGTTATTTTTTTGGAGAGTTCATATTGATAAA-GAAGTTTGCGACCTCGATGTTGGATTAAAATAAGTTACAGGGGTATAATATTGTATACTAGGTCTGTTCGACCTTTAAATTTTTACATGATCTGAGTTCAGACCGGCGTGAGCCAGGTCGGTTTCTATCCTTAACTTT--ATATAAAATTTTAGTACGAAAGGACCAAATTTTAGAAATAATTTTTGTTTATTGTTTATTTTTAAAATT--C
>Adelphocoris_fasciaticollis_Yuan
GAAA--------------------ATTATATTAACTATTCTTTTT-AAAAAAAATAGTTTTGTTTTTAGTAA-TTTTTATAAAATAA--ATTTTTTATTTATAGTTAAAAGTACTGTGAAGGATATATATAAA-TTAATTAGAAGTAT-TTATTTTTAATGTACCTTTTGTATCAGGGTTTATTAATTTGTAAA--ATATATATTTTTTTCCCGAAATTTTAAGATATATAA-CAAAATAATAGTTTATGTTATAATATTATTAGTAATTTTGTTATAGTGAATATATTTTATTCA-ATTAAAAATATCTGGTTGTTTGAGAATTAAGTTTAATTTATGATTAATTT-----------TTGATTAAATTTTATTAATTTTTTTAATCAAAAATTGATTAGGATAAT--CTAATCAATATTTCTAAAATA--TTTTTATTTAAAATTTTGTGTAGGATTAATAATATCCATCATTTATTTTTTTATAATTAATTTTTGTATATTATTA-ATTTAGTATTTATTTAGTTTTTTATCAAATTGAATAATTTAATTATTAATTTATTTTAATTATGATAAAATTAGTATTCTATA--TATATAATATATAGTAATTCGGCAAATATTGTTTTCACCTGTTTAACAAAAACATGTTCTTTTGTTTTAAATAAAAGATTTAACCTGCTCTATGATT-----ATTAAATGGCTGCAGTATTTTGACTGTACAAAGGTAGCATAATAATTTGTCTTTTAATTGAAGACTGGTATGAATGGTTGGATGAGAAATATACTTTCTTTATTT-TATATAAAAAAATTGATTTTTTAGTTAAAAAGCTAAAATATTTTTATAGGACGAGAAGACCCTATAGAACTTTACTTTAATATAAATATAC-TATTTATATATTTTTAAAATTTTATATTTTTATTAAAGTTTTGTTGGGGTGACAAAAAAAATTATATAACTTTT-TTTTATTAAATCATTAA---TTTATG-TTTTTTTGATCCTTTATTATGGAAAATAAGATTAAGTTACCTTAGGGATAACAGCGTTATTTTTTTGGAGAGTTCATATTGATAAA-GAAGTTTGCGACCTCGATGTTGGATTAAAATAAGTTACAGGGGTATAATATTGTACACTAGGTCTGTTCGACCTTTAAATTTTTACATGATCTGAGTTCAGACCGGCGTGAGCCAGGTCGGTTTCTATCCTTAACTTT--ATATAAAATTTTAGTACGAAAGGACCAAATTTTAGAAATAATTTTTGTTTATTGTTTATTTTTAAAATT--C
>Adelphocoris_lineolatus
GAAA--------------------ATTATATTAATTGTTCTTTTT-AAAAAAAATAGTTTTGTTTTTAGTAA-TTTTTATAAAATAA--ATTTTTTATTTATAGTTAAAAGTACTGTGAAGGATATATATAAA-TTAATTAGAAGTAT-TTATTTTTAATGTACCTTTTGTATCAGGGTTTATTAATTTGTAAAATATATATATTTTTTTCCCGAAATTTTAAGATATACAA-CATAATTATAGTTTATGTTATAATATTATTAGTAATTTTGTTGTAGTGAATATATTTTATTCA-ATTAAAAATATCTGGTTGTTTGAGAATTAAGTTTAATTTATGATTAATTT-----------TTGATTAAATTTTATTAATTTTTTTAATCAAAAATTGATTAGGATAAT--CTAGTCAATACTTCTAAAATA--TTTTTATTTAAAATTTTGTGTAGGATTAATAATATCCATCATTTATTTTTTTATAATTAATTTTTGTATATTATTA-ATTTAATATTTATTTAGTTTTTTATCAAATTGAATAATTTAATTATTAACTTATTTTAATCATGATAAAATTAGTATTTTATA--TATATAATATATAGTAATTCGGCAAATATTGTTTTCACCTGTTTAACAAAAACATGTTCTTTTGTTTTAAATAAAAGATTTAACCTGCTCTATGATT-----ATTAAATGGCTGCAGTATTTTGACTGTACAAAGGTAGCATAATAATTTGTCTTTTAATTGAAGACTGGTATGAATGGTTGGATGAGAAATATACTTTCTTTATTT-TATATAAAAAAATTGATTTTTTAGTTAAAAAGCTAAAATATTTTTATAGGACGAGAAGACCCTATAGAACTTTACTTTAATATAAATATAC-TATTTATATATTTTTAAAATTTTATATTTTTATTAAAGTTTTGTTGGGGTGACAAAAAAAATTATATAACTTTT-TTTTATTAAATCATTAA---TTTATG-TTTTTTTGATCCTTTATTATGGAAAATAAGATTAAGTTACCTTAGGGATAACAGCGTTATTTTTTTGGAGAGTTCATATTGATGAA-GAAGTTTGCGACCTCGATGTTGGATTAAAATAAGTTACAGGGGTATAATATTGTACACTAGGTCTGTTCGACCTTTAAATTTTTACATGATCTGAGTTCAGACCGGCGTGAGCCAGGTCGGTTTCTATCCTTAATTTT--ATATAAAATTTTAGTACGAAAGGACCAAATTTTAGGAATAATTTTTGTTTATTGTTTATTTTTAAAATT--C
>Adelphocoris_lineolatus_Yuan
GAAA--------------------ATTATATTAATTGTTCTTTTT-AAAAAAAATAGTTTTGTTTTTAGTAA-TTTTTATAAAATAA--ATTTTTTATTTATAGTTAAAAGTACTGTGAAGGATATATATAAA-TTAATTAGAAGTAT-TTATTTTTAATGTACCTTTTGTATCAGGGTTTATTAATTTGTAAAATATATATATTTTTTTCCCGAAATTTTAAGATATACAA-CATAATTATAGTTTATGTTATAATATTATTAGTAATTTTGTTGTAGTGAATATATTTTATTCA-ATTAAAAATATCTGGTTGTTTGAGAATTAAGTTTAATTTATGATTAATTT-----------TTGATTAAATTTTATTAATTTTTTTAATCAAAAATTGATTAGGATAAT--CTAGTCAATACTTCTAAAATA--TTTTTATTTAAAATTTTGTGTAGGATTAATAATATCCATCATTTATTTTTTTATAATTAATTTTTGTATATTATTA-ATTTAATATTTATTTAGTTTTTTATCAAATTGAATAATTTAATTATTAACTTATTTTAATCATGATAAAATTAGTATTTTATA--TATATAATATATAGTAATTCGGCAAATATTGTTTTCACCTGTTTAACAAAAACATGTTCTTTTGTTTTAAATAAAAGATTTAACCTGCTCTATGATT-----ATTAAATGGCTGCAGTATTTTGACTGTACAAAGGTAGCATAATAATTTGTCTTTTAATTGAAGACTGGTATGAATGGTTGTATGAGAAATATACTTTCTTTATTT-TATATAAAAAAATTGATTTTTTAGTTAAAAAGCTAAAATATTTTTATAGGACGAGAAGACCCTATAGAACTTTACTTTAATATAAATATAC-TATTTATATATTTTTAAAATTTTATATTTTTATTAAAGTTTTGTTGGGGTGACAAAAAAAATTATATAAC-TTT-TTTTATTAAATCATTAA---TTTATG-TTTTTTTGATCCTTTATTATGGAAAATAAGATTAAGTTACCTTAGGGATAACAGCGTTATTTTTTTGGAGAGTTCATATTGATGAA-GAAGTTTGCGACCTCGATGTTGGATTAAAATAAGTTACAGGGGTATAATATTGTACACTAGGTCTGTTCGACCTTTAAATTTTTACATGATCTGAGTTCAGACCGGCGTGAGCCAGGTCGGTTTCTATCCTTAATTTT--ATATAAAATTTTAGTACGAAAGGACCAAATTTTAGGAGTAATTTTTGTTTATTGTTTATTTTTAAAATT--C
>Adelphocoris_nigritylus
GAAA--------------------ATTATATTAATTATTCTTTTT-AAAAAAAATAGTTTTGTTTTTAGTAA-TTTTTATAAAATAA--ATTTTTTATTTATAGTTAAAAGTACTGTGAAGGATATATATAAA-TTAATTAGAAGTAT-TTATTTTTAATGTACCTTTTGTATCAGGGTTTATTAATTTGTAAAATATATATATTTTTTTCTCGAAATTTTAAGATATATAA-CAAAATTATAGTTTATGTTATAATATTATTAGTAATTTTGTTATAGTGAATATATTTTATTCA-ATTAAAAATATCTGGTTGTTTGAGAATTAAGTTTAATTTATGATTAATTT-----------TTGATTAAATTTTATTAATTTTTTTAATCAAAAATTGATTAGGATAAT--CTAATCAATATTTCTAAAATA--TTTTTATTTAAAATTTTGTGTAGGATTAATAATATCCATCATTTATTTTTTTATAATTAATTTTTTTATATTATTA-ATTTATTATTTATTTAGTTTTTTATCAAATTGAATAATTTAATTATTAATTTATTTTAATTATGATAAAATTAGTATTTTATA--TATATAATATATAGTAATTCGGCAAATATTGTTTTCACCTGTTTAACAAAAACATGTTCTTTTGTTTTAAATAAAAGATTTAACCTGCTCTATGATT-----ATTAAATGGCTGCAGTATTTTGACTGTACAAAGGTAGCATAATAATTTGTCTTTTAATTGAAGACTGGTATGAATGGTTGGATGAGAAATATACTTTCTTTATTT-TATATAAAAAAATTGATTTTTTAGTTAAAAAGCTAAAATATTTTTATAGGACGAGAAGACCCTATAGAACTTTACTTTAATATAAATATAC-TATTTATATATTTTTAAAATTTTATATTTTTATTAAAGTTTTGTTGGGGTGACAAAAAAAATTATATAACTTTT-TTTTATTAAATCATTAA---TTTATG-TTTTTTTGATCCTTTATTATGGAAAATAAGATTAAGTTACCTTAGGGATAACAGCGTTATTTTTTTGGAGAGTTCATATTGATAAA-GAAGTTTGCGACCTCGATGTTGGATTAAAATAAGTTACAGGGGTATAATATTGTATACTAGGTCTGTTCGACCTTTAAATTTTTACATGATCTGAGTTCAGACCGGCGTGAGCCAGGTCGGTTTCTATCCTTAATTTT--ATATAAAATTTTAGTACGAAAGGACCAAATTTTAGGAATAATTTTTGTTTATTGTTTATTTTTAAAATT--T
>Adelphocoris_suturalis
GAAA--------------------ATTATATTAATTATTCCTTTT-AAAAAAAATAGTTTTGTTTTTAGTAA-TTTTTATAAAATAA--ATTTTTTATTTATAGTTAAAAGTACTGTGAAGGATATATATAAA-TTAATTAGAAGTAT-TTATTTTTAATGTACCTTTTGTATCAGGGTTTATTAATTTGTAAAATGTATAT-TTTTTTTCCCGAAATTTTAAGATATATAA-CAAAATTATAGTTTATGTTATAATATTATTATTAATTTTGTTATAGTGAATATATTTTATTCA-ATTAAAAATATCTGGTTGTTTGAGAATTAAGTTTAATTTATGATTAATTT-----------TTGATTAAATTTTATTAATTTTTTTAATCAAAAATTGATTAGGATAAT--CTAATCAATATTTCTAAAATA--TTTTTATTTAAAATTTTGTGTAGGATTAATAATATCCATCATTTATTTTTTTATAATTAATTTTTGTATATTATTA-ATTTAGTATTTATTTAGTTTTTTATCAAATTGAATAATTTAATTATTAATTTATTTTAATTATGATAAAATTAGTATTTTATA--TATATAATATATAGTAATTCGGCAAATATTGTTTTCACCTGTTTAACAAAAACATGTTCTTTTGTTTTAAATAAAAGATTTAACCTGCTCTATGATT-----ATTAAATGGCTGCAGTATTTTGACTGTACAAAGGTAGCATAATAATTTGTCTTTTAATTGAAGGCTGGTATGAATGGTTGGATGAGAAATATACTTTCTTTATTT-TATATAAAAAAATTGATTTTTTAGTTAAAAAGCTAAAATATTTTTATAGGACGAGAAGACCCTATAGAACTTTACTTTGATATAAATATAC-TATTTATATATTTTTAAAATTTTATATTTTTATTAAAGTTTTGTTGGGGTGACAAAAAAAATTATATAACTTTT-TTTTATTAAATCATTAA---TTTATG-TTTTTTTGATCCTTTATTATGGAAAATAAGACTAAGTTACCTTAGGGATAACAGCGTTATTTTTTTGGAGAGTTCATATTGATAAA-GAAGTTTGCGACCTCGATGTTGGATTAAAATAAGTTACAGGGGTATAATATTGTATACTAGGTCTGTTCGACCTTTAAATTTTTACATGATCTGAGTTCAGACCGGCGTGAGCCAGGTCGGTTTCTATCCTTAATTTT--ATATAAAATTTTAGTACGAAAGGACCAAATTTTAGGAATAATTTTTGTTTATTGTTTATTTTTAAAATT--T
>Adelphocoris_suturalis_Yuan
GAAA--------------------ATTATATTAATTATTCCTTTT-AAAAAAAATAGTTTTGTTTTTAGTAA-TTTTTATAAAATAA--ATTTTTTATTTATAGTTAAAAGTACTGTGAAGGATATATATAAA-TTAATTAGAAGTAT-TTATTTTTAATGTACCTTTTGTATCAGGGTTTATTAATTTGTAAAATGTATAT-TTTTTTTCCCGAAATTTTAAGATATATAA-CAAAATTATAGTTTATGTTATAATATTATTATTAATTTTGTTATAGTGAATATATTTTATTCA-ATTAAAAATATCTGGTTGTTTGAGAATTAAGTTTAATTTATGATTAATTT-----------TTGATTAAATTTTATTAATTTTTTTAATCAAAAATTGATTAGGATAAT--CTAATCAATATTTCTAAAATA--TTTTTATTTAAAATTTTGTGTAGGATTAATAATATCCATCATTTATTTTTTTATAATTAATTTTTGTATATTATTA-ATTTAGTATTTATTTAGTTTTTTATCAAATTGAATAATTTAATTATTAATTTATTTTAATTATGATAAAATTAGTATTTTATA--TATATAATATATAGTAATTCGGCAAATATTGTTTTCACCTGTTTAACAAAAACATGTTCTTTTGTTTTAAATAAAAGATTTAACCTGCTCTATGATT-----ATTAAATGGCTGCAGTATTTTGACTGTACAAAGGTAGCATAATAATTTGTCTTTTAATTGAAGGCTGGTATGAATGGTTGGATGAGAAATATACTTTCTTTATTT-TATATAAAAAAATTGATTTTTTAGTTAAAAAGCTAAAATATTTTTATAGGACGAGAAGACCCTATAGAACTTTACTTTGATATAAATATAC-TATTTATATATTTTTAAAATTTTATATTTTTATTAAAGTTTTGTTGGGGTGACAAAAAAAATTATATAACTTTT-TTTTATTAAATCATTAA---TTTATG-TTTTTTTGATCCTTTATTATGGAAAATAAGACTAAGTTACCTTAGGGATAACAGCGTTATTTTTTTGGAGAGTTCATATTGATAAA-GAAGTTTGCGACCTCGATGTTGGATTAAAATAAGTTACAGGGGTATAATATTGTATACTAGGTCTGTTCGACCTTTAAATTTTTACATGATCTGAGTTCAGACCGGCGTGAGCCAGGTCGGTTTCTATCCTTAATTTT--ATATAAAATTTTAGTACGAAAGGACCAAATTTTAGGAATAATTTTTGTTTATTGTTTATTTTTAAAATT--T
>Apolygus_lucorum
GATAT----TTTTATTAATAT---TTTTTTAATTTTTTTTCTTTT-TAAAAAAATATTTTTGTTTTAAGTATAATTTTTTGAAAAAA--ATATAAGATTTATAGTTTATATTACTGTGAAGGAAATATAAATAATTATATATAAGTAA-TTATTATTAATATACCTTTTGTATCAGGGTTTATCAATTTATAAAATATATTCATTTTTTTCTCGAAATTTTAAGGTATATAA-CAAAATTACATTTAATGTTTTAATATTATTATTAATTTTGTTATAGTGAATATATTTTATTCA-ATTAAAAATATCTAGTTTTCCTAGAAATAAATTTAATTTATGATTATTT------------TTGCTTATAAAATATATGAATATATAATCAGCAATCATTTAGGATAAG--CTAAATGATAATTCTAAAAAT--ATTTATTATTTAATTTATAGTAGGTTTAGAAATATCCATCATTTATTTTTTAATAATTAATTTTTATATAATTTTTATATAATTAATATTTTAGTTATTTATAGGAATAAATATTATAAT-ATAATAATATTTTAATAATGATAAAATAAGTATTTTATA--TATATAAAATATAGTAACTCGGCAAATATTATTTTCGCCTGTTTAACAAAAACATGGTCTTTTG-TTTATATAAAAGATCTAACCTGCCCTATGATTTA---TTTAAATGGCTGCAGTATTTTGACTGTAC-AAGGTAGCATAATCATTTGTCTTTTAATTGAAGGCTTGTATGAATGGTTGGATGAAAAATATACTTTCTTTATTT-TATATAAAAAATTTAATTTTCTAGTCAAAAAGCTAGGATTTTTTTATAGGACGAGAAGACCCTATAGAACTTTATTTT-CTTTTTTTATAA-ACTTTATAGATAAATATAAGTTTATATATTTTTGTTAATTTTGTTGGGGTGATTGAAAAAATTTTTTAACTTTT-TCTATTTTTTACATTTA---TATATG-TTTTTTTGATCCTTTATTATGGAATAAAAGATTAAGTTACCTTAGGGATAACAGCGTTATTTTTTTGGAGAGTTCTTATCGATAAA-AAAGTTTGCGACCTCGATGTTGGATTAAATTAAGTAATAGGAGTAGAATATTATTTACTAGGTCTGTTCGACCTTTAAATTTTTACATGATCTGAGTTCAGACCGGCGTGAGCCAGGTCGGTTTCTATCCTTAAATTA-ATTAAAAAATTTTAGTACGAAAGGACCAAATTTTATGAATAATTTATATTAAATGATTATACTAATTTTTAAT
>Apolygus_lucorum_Yuan
GATAT----TTTTATTAATAT---TTTTTTAATTTTTTTTCTTTT-TAAAAAAATATTTTTGTTTTAAGTATAATTTTTTGAAAAAA--ATATAAGATTTATAGTTTATATTACTGTGAAGGAAATATAAATAATTATGTATAAGTAA-TTATTATTAATATACCTTTTGTATCAGGGTTTATCAATTTATAAAATATATTCATTTTTTTCTCGAAATTTTAAGGTATATAA-CAAAATTACATTTAATGTTTTAATATTATTATTAATTTTGTTATAGTGAATATATTTTATTCA-ATTAAAAATATCTAGTTTTCCTAGAAATAAATTTAATTTATGATTATTT------------TTGCTTATAAAATATATGAATATATAATCAGCAATCACTTAGGATAAG--CTAAGTGATAATTCTAAAAAT--ATTTATTATTTAATTTATAGTAGGTTTAGAAATATCCATCATTTATTTTTTAATAATTAATTTTTATATAATTTTTATATAATTAATATTTTAGTTATTTATAGGAATAAATATTATAAT-ATAATAATATTTTAATAATGATAAAATAAGTATTTTATA--TATATAAAATATAGTAACTCGGCAAATATTATTTTCGCCTGTTTAACAAAAACATGGTCTTTTG-TTTATATAAAAGATCTAACCTGCCCTATGATTTA---TTTAAATGGCTGCAGTATTTTGACTGTACAAAGGTAGCATAATCATTTGTCTTTTAATTGAAGGCTTGTATGAATGGTTGGATGAAAAATATACTTTCTTTATTT-TATATAAAAAATTTAATTTTCTAGTCAAAAAGCTAGGATTTTTTTATAGGACGAGAAGACCCTATAGAACTTTATTTT-CTTTTTTTATAA-ACTTTATAGGTAAATATAAGTTTATATATTTTTGTTAATTTTGTTGGGGTGATTGAAAAAATTTTTTAACTTTT-TCTATTTTTTACATTTA---TATATG-TTTTTTTGATCCTTTATTATGGAATAAAAGATTAAGTTACCTTAGGGATAACAGCGTTATTTTTTTGGAGAGTTCTTATCGATAAG-AAAGTTTGCGACCTCGATGTTGGATTAAATTAAGTAATAGGAGTAGAATATTATTTACTAGGTCTGTTCGACCCTTAAATTTTTACATGATCTGAGTTCAGACCGGCGTGAGCCAGGTCGGTTTCTATCCTTAAATTA-ATTAAAAAATTTTAGTACGAAAGGACCAAATTTTATGAATAATTTATATTAAATGATTATACTAATTTTTAAT
>Corizus_tetraspilus
GGATT---TTAATTTTATTTT-AAATTTTATTGATGTTTTATTTT-TATTAAAATAATTTTGTTTTTAGTAGTTTTTATTGAAATATTTATTTTATAATAATAGTTTATAGTACTGTGAAGGATTAATTATAT-TTTTTGGAAAGCATATTTTATTTATAGTACCTTTTGTATCAGGGTTTATTAATTTAATGCTAATTAT-TTTGTTTTCCCGAAGTTAAAAGAGATATAATTTAAATGTTATTTTATGTTTAATAATGATTTATAATTTTATTATAGAGGTTATATGCTATTCA-ATTTTAAATATCTGGTTTTTTAATAAATGAATTTAATTCAGGCAAATTTT-TATTATTATATAATTTTATTTATTTTAATTTATGTTTGCTAATATCATTAGGGATAAG--CTTGGTGATATTTCTATAATTT-TATGTTTATTATAATTTTTGTAGGCTTAATAATGGCCATCATTGATTTTGTTATAATTCATTTTATATTTTTATTT-ATTTAATTTTTATTTAGTTTATTATTAGGATTTTTAATTTATTTTTAAATTTTTAGTAATAATGATAAAATTAGTAGTTTGGT--TTATTTAAATATAATAATTCGGCAATTTTGATCTTCGCCTGTTTAACAAAAACATGTCCTATAG-AATTAATTTTAGGTCTAACCTGCCCAATGAATTAACTTTTTAATGGCCGCAGTATATTAACTGTGCAAAGGTAGCATAATCATTTGTCTCTTAATTGGAGGCTGGAATGAATGGTTGGACGAAGGATCAGCTTTTTTTATTTAAATTTAATGAATTTGATTTTTTAGTTAAAAAGCTTAAATTTTTTTGTAAGACGAGAAGACCCTATAGAATTTTAATTTTTTTGTTATATTAATTTATTTTGTTTTTAATTTTATTATTGTAATAGAAAATTTTTGTTGGGGTGATGGTGAAAATAATTTAACTTTCATTTATATATTTCATTTA---TTTATGTATATTTTGATCCTATATTATTGATTATAAGATTAAATTACCTTAGGGATAACAGCGTAATTCTTTTGGAGAGTTCTTATTGGTAAATGGAGTTTGCGACCTCGATGTTGGATTAAAGTAAGTGTTAGGTGCAGTAGCTTAATTACTAAGTCTGTTCGACTTTTGAATCTTTACATGATCTGAGTTCAGACCGGCGTGAGCCAGGTTGGTTTCTATCTGCAATTTA-AAATTAATATTTTAGTACGAAAGGACCAGATATTAATAAAATTTATTTGATTTTGATTATA------ATT--A
>Eurydema_gebleri
TAATTAGATTTTATTTAATTT-AATTTTTATTAATTAATTTAATT-TATAGAAATAACTTTTGTTTTAGTATTTTTTAATGAATAAATTTTTTTATATTTATAGTTTATTTTACTGTAAAGGTTTATAATAAT-TACTATAAAAGTATAATTTATTATTTGTACCTTTTGTATCAGGGTTTATTTATAATATTTTAATTATATTAAATATCCCGAATTTAAAAGAGATATATATGAATTGTTATTTAATGTGGAAAAATTATTAATAAATTATATATAGATGTTATATGCTATTCA-TTTTTAAATATCTGGTTTCTTAATAATTGAATTTAATTCAGGATTAATAAATTCCAACAGATCAATTTATTTTTGTTGTAATTCTTAATCTAAAATGTAAGGGGATAAGCTCTTATTCATTATTCTATAAACT-TTATTTTTATATAGATTTTGTAGGATTAGAAATTTTCATCATTTATTTTGTTATAATTATATTTATATATATATTT-ATTTATTTGTGTTTTAGATATTTATTAAGAATTACTAATTAATTATAAATTAGTAGATATAATGATAAAATTAGTAAATAATAGTAATTTAATATATAGGAATTCGGCAAATATATTCTTCACCTGTTTAACAAAAACATGTCTTAATGTTTTAAATATTAAGTCTGGCCTGCTCAATGATATTA-TATTAAATAGCCGCAGTATTTTGACTGTGCGAAGGTAGCATAATCATTTGTCTTTTAATTGAAGGCTTGTATGAATGGTTGGATGAGGGAATAGCTTTCTTTATAT-TAAATATTGAATTTAATTTTTTAGTTAAAAAGCTTAAATATTTAAGTGGGACGAGAAGACCCTATAGAATTTTAATAA-TAATTTATTAAATAATAATTTTGGGTAGTACTTTTATTAATAATTTATTATTTTTGTTGGGGTGACAGTGAGATTTAATTAACTCTC-ATAATATAATTTATTAAAAATAAATATATTTAAAGATCCTATATTAAGGATAATTAGATTAAATTACCTTAGGGATAACAGCGTAATTTCTTTGGAGAGTTCTTATCAATAAA-GAAGTTTGCGACCTCGATGTTGGATTAAAATTAGATTTAAGTGCAGCAGCTTAATTTCTAGGTCTGTTCGACCTTTAAAATTTTACATGATCTGAGTTCAGACCGGCGTGAGCCAGGTCGGTTTCTATCTTTTTATTAATTATTTACAAATTAGTACGAAAGGACCATTTGTGACAATTATTTTGTTAAAATTGATTATCTTTAA-----AA
>Lygus_Hesperus
TAAAT---TTTATATTAATAT--TATTTTATAAAATATTAATATT-AAAAAAATAATTTTTTGTTTTAGTA--GCAAATTGAATTAA--ATATATGATTTATAGTAAATAGTACTGTGAAGGAATTATTAAAATTTTTATAAAAGTAG-CTAATTTGGGCTTACCTTTTGTATCAGGGTTTATTAATTTTTTTAATTTAAAATTTATTTTCCCGAAATTTTAAGATATATAA-TAAAATTACATTTAATGTTTTAAGATTATTATGAATTTTATTATAGTGAATATATTTTATTCA-ATTAAAAATATCTGGTTTTTTTATAAATAAATTTAATTTATGATTATTT------------TAAGTGAAATATTATATTTTGTTATAATCTTCAATTTTCTAGGATAAG--CTAGATTATTTTTCTAAAAATTAAATTTATATTGAATTTAAGGTAGGTTTAATAATATCCATCATTTATTTTTTTATAATTATTTTTTATATAAAATTTTATATAATTTTGTTTTAGATTTTTATAAAAATTCATATTTTAATATAAAAAATATTGTAATTATGATAAAATTAGTATTTTATA--TAAATAAAATATAGTAATTCGGCAAATGTTATTTTCGCCTGTTTAACAAAAACATGGTCTTTTG-TTTATATAAAAGATCTAACCTGCCCTATGATTTA--TTTTAAATGGCTGCAGTATTTTGACTGTACAAAGGTAGCATAATCATTTGTCTTTTAATTGAAGGCTGGTATGAATGGTTGGATGAAAAATATACTTTCTTTATTT-TATAAAAATAAATTAACTTTTTAGTCAAAAGGCTAAGATTTTATTGTAGGACGAGAAGACCCTATAGAACTTTATTTT-CTTTTTATATAA-CTTTTTTAGTTTTTAATAAGTTTATATATTTATGTTAATTATGTTGGGGTGACAGAAAAAATAATATAACTTTT-TCTATTTTTTTCATTTA---TTTATG-TGTTTTTGATCCTATATTATGGATAATAAGATTAAGTTACCTTAGGGATAACAGCGTTATTTTCTTAAAGAGTTCTTATCGATAAG-AAAGTTTGCGACCTCGATGTTGGATTAAAATAAGTGATAGGAGCAGAATATTATTTACTAGGTCTGTTCGACCTTTAAATTTTTACATGATCTGAGTTCAGACCGGCGTGAGCCAGGTCGGTTTCTATCCTTAATTTA--TTATAAAATCTTAGTACGAAAGGACCAGATTTTTGGAATAATTT-TTTATTATGATTATATTAATGTTT--T
>Lygus_lineolaris
TAAAT---TTTATATTAATAT--TATTTTATAAAATATTAATATT-AAAAAAATTATTTTTTGTTTTAGTA--GTAAATTGAACTAA--ATATATGATTTATAATAAATAGTACTGTAAAGGAATTATTAAAATTTTTATAAAAGTAG-TTAATTTGGGCTTACCTTTTGTATCAGGGTTTATTAATTTTTTCAATTTAAAATTTATTTTCCCGAAATTTTAAGATATATAA-TAAAATTACATTTAATGTTTTAAGATTATTATAAATTTTATTATAGTGAATATATTTTATTCA-ATTAAAAATATCTGGTTTTTTTAAAAATAAATTTAATTTATGATTATTT------------TAAGTGAAATATTATATTTTGTTATAATCCTCAATTTTCTAGGATAAG--CTAGATGATTTTTCTAGAAATTAAATTTATATTGAATTTAGGGTAGGTTTAAAAATATCCATCATTTATTTTTTTATAATTATTTTTTATATAAAATTTTATATAATTTTATTTTAGATTTTTATAAAAATTCATATTTTAATATAAAAAATATTGTAATTATGATAAAATTAGTATTTTATA--TAAATAAAATATAGTAATTCGGCAAATATTATTTTCGCCTGTTTAACAAAAACATGGTCTTTTG-TTTATATAAAAGATCTAACCTGCCCTATGATTTA--TTTTAAATGGCTGCAGTATTTTGACTGTACAAAGGTAGCATAATCATTTGTCTTTTAATTGAAGGCTGGTATGAATGGTTGGATGAAAAATATACTTTCTTTATTT-TATAAAAATAAATTAACTTTTTAGTCAAAAGGCTAAGATTTTATTAGAGGACGAGAAGACCCTATAGAACTTTATTTT-CTTTTTATATAA-CTTTTTTAGTTTTTAATAAGTTTATATATTTATGTTAATTATGTTGGGGTGACAGAAAAAATAATATAACTTTT-TCTATTTTTTTCATTTA---TTTATG-TTTTTTTGATCCTACATTATGGATAATAAGATTAAGTTACCTTAGGGATAACAGCGTTATTTTCTTAAAGAGTTCTTATCGATAAG-AAAGTTTGCGACCTCGATGTTGGATTAAAATAAGTGATAGGAGCAGAATATTATTTACTAGGTCTGTTCGACCTTTGAATTTTTACATGATCTGAGTTCAGACCGGCGTGAGCCAGGTCGGTTTCTATCCTTAATTTA--TTATAAAATCTTAGTACGAAAGGACCAGATTTTTGGAATAATTT-TTTATTATGATTATATTAATGTTT--T
>Lygus_pratenszs
TAAAT---TTTATATTAATAT--TATTTTTTAAAATATTAATATTAAAAAAAATAATTTTTTGTTTTAGTA--GCAAATTGAATTAA--ATATATGATTTATAGTAAATAGTACTGTGAAGGAATTATTAAAATTTTTATAAAAGTAG-CTAATTTAGGCTTACCTTTTGTATCAGGGTTTATTAATTTTTTTAATTTAAAATTTATTTTCCCGAAATTTTAAGATATATAA-TAAAATTACATTTAATGTTTTAAGATTATTATAAATTTTATTATAGTGAATATATTTTATTCA-ATTAAAAATATCTGGTTTTTTTATAAATAAATTTAATTTATGATTATTT------------TAAGTGAAATATTATATTTTGTTATAATCCCCAATTTTCTAGGATAAG--CTAGATTATTTTTCTAAAAATTAAATTTATATTGAATTTAAGGTAGGTTTAATAATATCCATCATTTATTTTTTTATAATTATTTTTTATATAAAATTTTATATAATTTTGTTTTAGATTTTTATAAAAATTCATATTTTAATATATAAAATATTGTAATTATGATAAAATTAGTATTTTATA--CAAATAAAATATAGTAATTCGGCAAATGTTATTTTCGCCTGTTTAACAAAAACATGGTCTTTTG-TTTATATAAAAGATCTAACCTGCCCTATGATTTA--TTTTAAATGGCTGCAGTATTTTGACTGTACAAAGGTAGCATAATCATTTGTCTTTTAATTGAAGGCTGGTATGAATGGTTGGATGGAAAATATACTTTCTTTATTT-TATAGAAATAAATTAACTTTTTAGTCAAAAGGCTAAGATTTTATTGTAGGACGAGAAGACCCTATAGAACTTTATTTT-CTTTTTATATAA-CTTTTTTAGTTTTTAATAAGTTTATATATCTATGTTAATTATGTTGGGGTGACAGAAAAAATAATATAACTTTT-TCTATTTTTTTCATTTA---TGTATG-TGTTTTTGATCCTATATTATGGATAATAAGATTAAGTTACCTTAGGGATAACAGCGTTATTTTCTTAAAGAGTTCTTATCGATAAG-AAAGTTTGCGACCTCGATGTTGGATTAAAATAAGTGATAGGAGCAGAATATTATTTACTAGGTCTGTTCGACCTTTAAATTTTTACATGATCTGAGTTCAGACCGGCGTGAGCCAGGTCGGTTTCTATCCTTAATTTA--TTATAAAATCTTAGTACGAAAGGACCAGATTTTTGGAATAATTT-TTTATTATGATTATATTAATGTTT--T
>Lygus_rugulipennis
TAAGT---TTTGTATTAATAT--TATTTTATAAAATATTAATATT-AAAAAAATTATTTTTTGTTTTAGTAT-AGAAATTGAATTAA--ATATATGATTTATATTAAATAGTACTGTGAAGGAATTATTAAAATTTTTATAAAAGTAG-TTAAATTAAGCTTACCTTTTGTATCAGGGTTTATTAATTTTTTTAATTTAAAATTTATTTTCCCGAAATTTTAAGATATATAA-CAAAATTACATTTAATGTTTTAAGATTATTATTAATTTTGTTATAGTGAATATATTTTATTCA-ATTAAAAATATCTGGTTTTTTTATAAATAAATTTAATTTATGATTATTT------------TAAGTGAAATATTATATTTTGTTATAATCTTCAATTTTCTAGGATAAG--CTAGATGATTTTTCTATAAATTAGATTTATATTGAATTTAAGGTAGGTTTAATAATATCCATCATTTATTTTTTTATAATTATTTTTTATATAAAATTTTATATAATTTTGTTTTAGATTTTTATAAAAATTTATATTTTAATATTTAAAATATTGTAATTATGATAAAATTAGTATTTTATA--CAAATAAAATATAGTAATTCGGCAAATGTTATTTTCGCCTGTTTAACAAAAACATGGTCTTTTG-TTTATATAAAAGATCTAACCTGCCCTATGATTTA--TTTTAAATGGCTGCAGTATTTTGACTGTACAAAGGTAGCATAATCATTTGTCTTTTAATTGAAGGCTGGTATGAATGGTTGGATGAAAAATATACTTTCTTTATTT-TATAAAAATAAATTAACTTTTTAGTCAAAAGGCTAAGATTTTATTATAGGACGAGAAGACCCTATAGAGCTTTATTTT-CTTTTTATATAA-TTTTTTTAGTTTTCAATAAGTTTATATATTTATGTTAATTATGTTGGGGTGACAGAAAAAATAATATAACTTTT-TCTACTTTTTTCATTTA---TGTATGTTGTTTTTGATCCTATATTATAGATAATAAGATTAAGTTACCTTAGGGATAACAGCGTTATTTTCTTAAAGAGTTCTTATCGATAAG-AAAGTTTGCGACCTCGATGTTGGATTAAAATAAGTGATAGGAGCAGAATATTATTTACTAGGTCTGTTCGACCTTTAAATTTTTACATGATCTGAGTTCAGACCGGCGTGAGCCAGGTCGGTTTCTATCCTTAATTTA--TTATAAAATCTTAGTACGAAAGGACCAGGTTTTTGGAATAATTTTTTTATTATGATTATATTAAT-TTT--C
>Nesidiocoris_tenuis
T-------TTTATTTCATTATAAAAATAATTTATTTTTTATAATT-ATAAAAAATAATTTTTATTCTAGTATTTTTTAAAGAAAAAA-------ATACTTTTATTCATTTTAACTGTAAAGTTTTATTAAAAA-TATAATTTTAGAATTAGATAGTTATTTTACCTTTTGTATCAGGGTTTATCAATATTTTTAATCTATC-TTTATTTTCCCGAAAAATTGTGATATATAT-AAATATGTTTTTTTATGTGACAATATAATTTGTAATATTTATATAGAAGATATATTCTTTTCATACAATATATATCTGGTTATCTTAGAGGTGTATTCAATACATAATTAAGTG-----------TTTATTTTTCTTTGAT-TTATACTTAATTTTAATAGAATAGGGATAAGC-TTATTTTATAATTTTATATAAC-TTATTTATAATAATTCTAAGTAGGGTTAGAAATACCCATCTTTCATTTTGTTAAAATAGATTTTTATTTTTTATTT-ATTTCTTTCTTA-TTAATTTTTAATAAGATAACTATGTCAAATTTTTTGACATGGTTTATTATGATAGAATTAGTATTTTGT---TAATTAGATAATAGTAACTCGGCATATAATACTTTCACCTGTTTAACAAAAACATGGTCTTATGAGTTTTATACAAGATCAGGCCTGCCCAATGAAATA---ACTTAATGGCTGCAGTAATTTAACTGTACAAAGGTAGCATAATCATTTGTCTCTTAATTGGAGTCTGGAATGAATGGTTTGATGAAAAGTATACTTTCTTTTATC-TACAAAAATAACTTAATTTTTAAGTGAAAAATCTTAACTATTTTTAAAGGACGAGAAGACCCTATAGAACTTTATTTTATAAGAAATATAATAATATTTAGATATTTATTTGATTTTATTTTCATTAAAATTTTGTTGGGGTGACAGAAAAAAATTAAAAACTTTTTATTTTTTTAGACATATA---TTTATG----TATTGATCCATTATTATAGATAATAAGATTAAGTTACCTTAGGGATAACAGCGTTATTATTTTGTAGAGTTCTTATCGATGAA-ATAGTTTGCGACCTCGATGTTGGATTAAAATTAGCAGTAGGGGTAGATTATTACTGTTTGAGTCTGTTCGACTTTTTTATTTTTACATGATCTGAGTTCAGACCGGCGTGAGCCAGGTTGGTTTCTATCCTTAATTTATTTTATAAGATTATAGTACGAAAGGACCTGATTTTAATAATATATT----------------------TAT--T
>Trigonotylus_caelestialium
TGATT--AATAATATTAATAT-------TAATTTTTTTTTATTTT-AAAAAAAATATTTTTGTTTATAGTTTATTGTTTATAATTAA--AAAATGTCTTGATAGTTTATAGTACTGTGAAGGAAATTTTACAA-ATAGATATAAGTAC---TTTTTTAGGGTACCTTTTGTATCAGGGTTTATCAAATTAAAAATTATAT--AATTTTTTCCCGAAATTTTAAGATACACCC-TCAAATTAAGGTTAATGTGGCAATATTATTTTAAATTTTGGGGTAGGGGATATATTCTATTCA-ATTAAAAATATCTGGTTTCTTGAGAATTAGGTTAAATCTATGCCTAAAAA-----------TAGAT---ATTATTCAATTTTTTTTAGGCACAAATCAATCAGGATAAG--CTGGCTGATTTATTTAAAAATC-TCTATTTAATACAATTTATGTAGGTTTAATAATATCCATCATTTATTTTTTAAAAATTAATTTTGTTATGATATTT-ATTATATGTGATTTTAGTTTTTTATCAGGATAAAAAACTTAATTTTTAAGTTTTTGAAATAATGATAAAATAAGTATTTTATA--AAATTAAGGATTAGTAACTCGGCAAATATTATTTTCACCTGTTTAACAAAAACATGGTCTTTTG-TTTATTTAAAAGATCTGGCCTGCCCTATGATTTT--TATTAAATGGCTGCAGTATTTTGACTGTACAAAGGTAGCATAATCATTTGTCTTTTAATTGAAGGCTGGAATGAATGGTTGGATGAAAAATATACTTTCTTATTTT-TATATATAAAATTTGATTTTTTAGTCAAAAAGCTAAAATTTTTTTATAGGACGAGAAGACCCTATAGAATTTTATTTT-TTATATTTATAA-ACATTTAAGTTTTTTATATGATTATATATTTTAAATAATTATGTTGGGGTGACAAAAAAAATACTATAACTTTTTTTTAATTTTTTCATTTA---TAAATG-TTTTTTTGATCCTATATTATGGATTAGAAGATTAAATTACCTTAGGGATAACAGCGTTATTTTTTTGGAGAGTACTTATCGATAAA-AAAGTTTGCGACCTCGATGTTGGATTAAAATAGGTACCAGGGGTAGAATATTGGTAACCAAGTCTGTTCGACTTTTAATTTTTTACATGATCTGAGTTCAGACCGGCGTGAGCCAGGTCGGTTTCTATCCATAGATTT--TTATAAAATTTTAGTACGAAAGGACCAAATTTTGGGAAAATTTTTTAAATTATA-TGAGTAAAATTAAT--T
