# Supplementary material for: Comparative mitogenomic analysis of mirid bugs (Hemiptera: Miridae) and evaluation of potential DNA barcoding markers
Source: PeerJ. 2017 Aug 3;5:e3661. doi: 10.7717/peerj.3661 (PMC5545108; doi:10.7717/peerj.3661)
Supplement: Data S1 — Alignment of protein-coding genes, rRNA genes and tRNAs used in this study. [file peerj-05-3661-s012.zip › Raw data-Alignment of protein-coding genes, rRNA genes and tRNAs used in this study/rrnS - MAFFT.fas]

>Adelphocoris_fasciaticollis
--------------------------------------------------------------TTCCTAAATTTTTTTTGTATAAAATTATATATTTTA--TTCAAGTA-----AAAGAATTTAATTTTATTAAA-ATAT---ATATATAAGTTTTTTCTGGGTTATTTTTTT--------------AAAATAATTTTATTAT-TTTTATTTTTAGTTTATAGTTTTGATTAATTTATTAATATAATATTCATTTATAATAATTGTTTTATAACAAAGATTGTGCCAGCAGTTGCGGTTATACAATCATAGATATTAAATTAT--TTTGGTTTATATTAAATTTTATATCTTTTTTTTTAAAATTTAAA----ATTAATATTGTTTGGTGGAATA-TCAATATTTTATTTTATTAATTGGATTATTATATATGAAAGTTATTTTT-AAGACTAGGATTAGATACCCTATTATTT-TAATTGTAAATTTTAAAACCTAATTATTAATAGATAAGATCTTTAAATTTAAAGGATTTGGCGGTAATTT--AGC-TTTTCAGAGGAACCTGTTCTTTAATTGATACACCACAATAAATTTTACTTTT----ATTTTGCTTATATATCTCTATC--ATTGAATGTTTTATAAAAATT----ATTTTCTGAGTGGTTTTTTAATCTAAATGTTAGGTCAAGGTTTAGTAATATAAAAG-TAGAAATGGGTTACATT---------ATTTATATATAATATTGATTATAATATGGAAATT--------TATATGATTTTGGATTTGATAGTAAATTTTTTTAGAAAAAAAAATTGATATTGGCTCTATAT----TATGTACATATCGCCCGTCGCTCCTAAT------TTAGGATAAGTCGTAACAAAGTAGATTTATTGGAAAATGAATCTAGAATG-----T
>Adelphocoris_fasciaticollis_Yuan
-------------------------------------------------------------------------------------------------------------------------------------------------------------------------------------------------------------------------------------------------------------------------------------------------------------------------------------------------------------------------------------------------------------------------------------------------------------------------------------------------------------------------------------------------------------------------------------------------------------------------------------------------------------------------------------------------------------------------------------------------------------------------------------------------------------------------------------------------------------------------------------------------GCTCCTAAT------TTAGGATAAGTCGTAACAAAGTAGATTTATTGGAAAATGAATCTAGAATG-----T
>Adelphocoris_lineolatus
--------------------------------------------------------------TTCCAAATATTTTTTTGCATAAAATTATATATTTTA--TTCAAGTA-----AATGAATTTAATTTTATTAAA-ATAT---ATATATAAGTTTTTTCTGGATTGTTTTTTT--------------TAAATAATTTTATTAT-TTTTATTTTTAGTTTATAGTTTTGATTAATTTATTAATATAATATTCATTTATAATAATTATTTTATAACAAAGATTGTGCCAGCAGTTGCGGTTATACAATCATAAATATTAAATTAT--TTTGGTTTATATTAAATTTTATATCTTTTTT----AAATTTAAA----ATTATTATTGTTTGGTGGAATA-TCAATATTTTATTTTATTAATTGGATTATTATATATGAAAGTTATTTTT-AAGACTAGGATTAGATACCCTATTATTT-TAATTGTAAATTTTAAAACCTAATTATTAATAGATAAGATCTTTAAATTTAAAGGATTTGGCGGTAATTT--AGC-TTTTCAGAGGAACCTGTTCTTTAATTGATAAACCACAATGAATTTTACTTTT----ATTTTGCTTATATATCTCTATC--ATTGAATATTTTATAAAAATT----ATTTTCTGAGTGGTTTTTTAATCTAAATGTTAGGTCAAGGTTTAGTAATATAAAAG-TAGAAATGGGTTACATT---------ATTTATATATAATATTGATTATAATATGGAAATT--------TATATGATTTTGGATTTGATAGTAAATTTTTTTAGAAAAAAAAATTGATATTGGCTCTATAT----TATGTACATATCGCCCGTCGCTCCTAAT------TTAGGATAAGTCGTAACAAAGTAGATTTATTGGAAAATGAATCTAGAATG-----T
>Adelphocoris_lineolatus_Yuan
--------------------------------------------------------------TTCCAAATATTTTTTTGCATAAAATTATATATTTTA--TTCAAGTA-----AAAGAATTTAATTTTATTAAA-ATAT---ATATATGAGTTTTTTCTGGGTTA-TTTTTT--------------AAAATAATTTTATTAT-ATTTATTTTTAGTTTATAGTTTTGATTAATTTATTAATATAATATTCATTTATAATAATTATTTTATAACAAAGATTGTGCCAGCAGTTGCGGTTATACAATCATAAATATTAAATTTT--TTTGGTTTATATTAAGTTTTATTTTTTTTT-----TAATTTAAAATTTATTAGTGTTGTTTGGTGGAATA-TCAATATTTTATTTTATTAATTGGACTATTATATATGAAAGTTATTTTTTAAGACTAGGATTAGATACCCTATTATTT-TAATTGTAAATTTTAAAACCTAATTATTAATAGATAAGATCTTTAAATTTAAAGGATTTGGCGGTAATTT--AGCTTTTTCAGAAGAACCTGTTCTTTAATTGATAAACCACAATAAATTTTACTTTT----ATTTTGCTTATATACCTCTATC--ATTGAATGTTTTATGAAAATT----ATTTTCTGAATGGTTTTTTAACTTAAATGTTAGGTCAAGGTTTAGTAATATAAAAG-TAGAAATGGGTTACATT---------GTTTATATATAATAATGATTATAGTATGGAAATT--------TATATGATTTTGGATTTGATAGTAATTTTTTTTAGGAAAAAAAATTGATATTGGCTCTATATTACCTATGTACATATCGCTCGTCGCTCCTAAT------TTAGGATAAGTCGTAACAAAGTAGATTTATTGGAAAATGAATCTAGAATG-----T
>Adelphocoris_nigritylus
--------------------------------------------------------------TTCCTAAATTTTTTTTGTATAAAATTATATATTTTA--TTCAAGTA-----AAAGAATTTAATTTTATTAAA-ATAT---ATATATAAGTTTTTTCTGGGTTATTTTTTT--------------AAAATAATTTTATTAT-TTTTATTTTTAGTTTATAGTTTTGATTAATTTATTAATATAATATTCATTTATAATAATTGTTTTATAACAAAGATTGTGCCAGCAGTTGCGGTTATACAATCATAAATATTAAATTTTTTTTTGGTTTATATTATGTT--ATATTTTTTTT----TAATTTAAA----ATTAGTGTTGTTTGGTGGAATA-TCAATATTTTATTTTATTAATTGGATTATTATATATGAAAGTTATTTTT-AAGACTAGGATTAGATACCCTATTATTT-TAATTGTAAATTTTAAAACCTAATTATTAATAGATAAGATCTTTAAATTTAAAGGATTTGGCGGTAATTT--AGC-TTTTCAGAGGAACCTGTTCTTTAATTGATAAACCACAATAAATTTTACTTTT----ATTTTGCTTATATATCTCTATC--ATTGAATGTTTTATGAAAATT----ATTTTCTGAGTGGTTTTTTAACCTAAATGTTAGGTCAAGGTTTAGTAATATAAAAG-TAGAAATGGGTTACATT---------ATTTATATATAATATTGATTATAATATGGAAATT--------TATATGATTTTGGATTTGATAGTAAATTTTTTTAGAAAAAAAAATTGATATTGGCTCTATAT----TATGTACATATCGCCCGTCGCTCCTAAT------TTAGGATAAGTCGTAACAAAGTAGATTTATTGGAAAATGAATCTAGAATG-----T
>Adelphocoris_suturalis
-----------------------------------------------------------------------------------------------------------------------------------------------------------------------------------------------------------------------------------------------------------------------------------------TGCCAGCAATCGCGGTTATACAATCATAAATATTAAATTAT--TTTGGTTTATATTAAATTTTGTATCTTTTT-----AAATTTAAA----ATTAGTATTGTTTGGTGGAATA-TCAATATTTTATTTTATTAATTGGATTATTATATATGAAAGTTATTTTT-AAGACTAGGATTAGATACCCTATTATTT-TAATTGTAAATTTTAAAACCTAATTATTAATAGATAAGATCTTTAAATTTAAAGGATTTGGCGGTAATTT--AGC-TTTTCAGAGGAACCTGTTCTTTAATTGATAAACCACAATAAATTTTACTTTT----ATTTTGCTTATATATCTCTATC--ATTGAATGTTTTATGAAAATT----ATTTTCTGAGTGGTTTTTTAACTTAAATGTTAGGTCAAGGTTTAGTAATATAAAAG-TAGAAATGGGTTACATT---------ATTTATATATAATATTGATTATAATATGGAAATT--------TATATGATTTTGGATTTGATAGTAAATTTTTTTAGAAAAAGAAATTGATATTGGCTCTATAT----TATGTACATATCGCCCGTCGCTCCTAAT------TTAGGATAAGTCGTAACAAAGTAGATTTATTGGAAAATGAATCTAGAATG-----T
>Adelphocoris_suturalis_Yuan
--------------------------------------------------------------------------------------------------------------------------------------------------------------------------------------------------------------------------------------------------------------------------------------------------------------AATCATAAATATTAAATTAT--TTTGGTTTATATTAAATTTTATATCTTTTT-----AAATTTAAA----ATTAGTATTGTTTGGTGGAATA-TCAATATTTTATTTTATTAATTGGATTATTATATATGAAAGTTATTTTT-AAGACTAGGATTAGATACCCTATTATTT-TAATTGTAAATTTTAAAACCTAATTATTAATAGATAAGATCTTTAAATTTAAAGGATTTGGCGGTAATTT--AGC-TTTTCAGAGGAACCTGTTCTTTAATTGATAAACCACAATAAATTTTACTTTT----ATTTTGCTTATATATCTCTATC--ATTGAATGTTTTATGAAAATT----ATTTTCTGAGTGGTTTTTTAACCTAAATGTTAGGTCAAGGTTTAGTAATATAAAAG-TAGAAATGGGTTACATT---------ATTTATATATAATATTGATTATAATATGGAAATT--------TATATGATTTTGGATTTGATAGTAAATTTTTTTAGAAAAAGAAGTTGATATTGGCTCTATAT----TATGTACATATCGCCCGTCGCTCCTAAT------TTAGGATAAGTCGTAACAAAGTAGATTTATTGGAAAATGAATCTAGAATG-----T
>Apolygus_lucorum
-------------------------------------------------------------TAAATGGATTATCTTATATATAAAATATGATGTTTTA--TTCATGCA-----TAGTAATTTAATTTTATTAAATTAAT---ATATATAAGTTTTTGCGGGATTAATTATTA------------TTTAAATAATAT-ATTATCTTTTAATCTTAGTTTTTAATTTTAATTATTTAT-GAAAAAATTAATTATTTATAAT-ATATTTTTATAACAAAAATTGTGCCAGCAGTTGCGGTTACACAATTATAAGTATTAAATTAT--TTTGGTTTATATTAAATTTATATTTAT--------ATAATTACA----TAAATATTTTTTTGGTGAAATA-TTAATTGTTTTTAATTTATTTTGAATTATAATATATGAAAGTTATCTTT--AGACTAGGATTAGATACCCTATTATTT-TAACTGTAAA-TTAATAACCTAACCATTATTAGATATAATCTTTACATTTAAAGGATTTGGCGGTAATTT--AGC-TGTTCAGAGGAACCTGTCCTGTAATTGATAATCCACAATAAATTTTACTTTT----ATTTTGTTTATATATCTCTATC--ATTGAATGTCTTTTAAGGGTTAAAGATTTTCTAGCTGATTTTTTAGTCAAAATGTTAGGTCAAGGTTTAATAATATAAAAG-TAGAGATGGGTTACATT---------ATTTATATATGAGGAAATATAT---ATGGAAATA--------TATTGGAATTTGGATTTGATAGTAAATTTTCTTAAAAAAGAATTTTGATACTAGCTCTATAT----TATGCACACATCGCCCGTCGCTCTCAATA-TATATTGAGATAAGTCGTAACAAAGTAGATCTATTGGAAAATGGATCTAGAATGATT--A
>Apolygus_lucorum_Yuan
-------------------------------------------------------------TAAATGGATTATCTTATATATAAGATATGATGTTTTA--TTCATGCA-----TAGTAATTTAATTATATTAAATTAAT---ATATATAAGTTTTTGCGGGATTAATTATTA------------TTTAAATAATAT-ATTAT-TTTTAATCTTAGTTTTTAATTTTAATTATTTAT-GAAAATATTAATTATTTATAATAATATTTTTATAACAAAAATTGTGCCAGCAGTTGCGGTTACACAATTATAAGTATTAAATTAT--TTTGGTTTATATTAAATTTATTTTTAT--------ATAATTAAA----TAAATATTTTTTTGGTGAAATA-TTAATTGTTTTTAATTTATTTTGAATTATAATATATGAAAGTTATCTTT--AGACTAGGATTAGATACCCTATTATTT-TAACTGTAAA-TTAATAACCTAACCATTATTAGATATAATCTTTAAATTTAAAGGATTTGGCGGTAATTT--AGC-TGTTCAGAGGAACCTGTCCTGTAATTGATAATCCACAATAAATTTTACTTTT----ATTTTGTTTATATATCTCTATC--ATTGAATGTCTTTTAAGGGTTAAAGATTTTCTAGCTGATTTTTTAGTCAAAATGTTAGGTCAAGGTTTAATAATATAAAAG-TGGAGATGGGTTACATT---------ATTTATATATGAGGAAATATAT---ATGGAAATA--------TATTGGAATTTGGATTTGATAGTAAATTTTCTTAAAAAAGAATTTTGATACTAGCTCTATAT----TATGCACACATCGCCCGTCGCTCTCAATA-TATATTGAGATAAGTCGTAACAAAGTAGATCTATTGGAAAATGGATCTAGAATGATT--A
>Corizus_tetraspilus
-----------------------------------------------------------------------------------------------------TTAATTA-----AATTGATTCTATTTAATTTGATTAGCTGTTTATATAATTTTATATGTAAATCTTTGTGAGAGGTAAATTTATCTAAATGATATTTTAATTTATTATTTGCAGTTTTTTGTTTTGTATATTTTT-GAAAAAGGGATACAGTTAATAT-TTTTAGATTTGTTTAAGGTTGTGCCAGCATACGCGGTTATACAATTGATTCATGTTAATTTT--TTTGGTTTGTATTTACTTTTATATTGA--------GAAATTAAT----TTTGATTTTATTAGGTGAAATT-TTAATTTTATTTATTTGTTTTTGGTAAGGATTATATGAAATTTAATGTTTTAGACTAGGATTAGATACCCTATTATTATTAAATGTAAA-TTTATAGCCATAGTATTAATAGTTATGATCTTTAAATTAAAAGAATTTGGCGGTAATTT-AGTC-TTTTCAGAGGAACCTGTCCTGTAATTGATAATCCACGTTGGATTTTACTTTAAT--TTATTGTTTGTATATCTCTGTC--ATTGAATGTTTTATTAGAATA----TTTTCTTTAATTATCAATTATGGTTAATGTCAGGTCAAGGTGCAGCTATATTAAAGATTGAGATGGGTTACATTTA------ATGTCATTTATTGGATTATATTT---ATTTGGATTAAATAAATTTTATGAAATAGGATTTGAAAGTAATTAGCATTATTTTATGTTAATGATTTGAGCTCTAAAT----TATGCACATATCGCCCGTCACTCTCATTATTAAAATGAGATAAGTCGTAACAAAGTAATTTTACTGGAAAGTGAGGTTAGAATTTT---T
>Eurydema_gebleri
--------------------------------------------------------------------ATAAATATATATAAATTTGATTCTGGTTTAAGAAAAACTA-----TAATAGCTTTAAAAATTTTGATGAGTTTAATATGTAAGTTTTTGCATGATGTTTTATATTCTTAAAAAGAATATAA--------TTAATTTATTATTCGCAGTTTTTAATTTTATTTATTTAA-TAATTTAAGAAATAGTTAATTA-TAAGATGACTAGCAAAAATTGTGCCAGCAGCTGCGGTTATACAATTAGTTAGAGTTATTTTT-ATTAGACTTCCATTAGTTTGTATATATT--------GAATATAAT----ATTTTTATTTTTAAGTGAAATT-TAAATTAGAATATATTATTTTGGTACTATATTATGGGAAATTCTCTTTATTAAACTAGGATTAGATACCCTATTATAA-GGAATGTAAA-TTT-TTGTCTTAGTATTATAAGTCATGATCTTTAAATTGAAAGAATTTGACGGTAATTTTAATC-ATTTTAGAGGAACCTGTTCTGTAATTGATAATCCACGATGAATTTTACCTTTAT--TATTTGTCTGTATATCTCTGTCTGAGTGAATGTTTTATTAGAATT----ATTTTCTTCAATTTTTATTGAAATTTATGTCAGGTCAAGGTGCAACTATATAAAGGTTTGAAATGGGTTACATTTAATATTAATATAATTTATTGGATTA-ATTT---ATGTAGTTTTAA-----TTTATGAAATAGGATTTAATTGTAATGTTTAATATATATTATTCATGATATATGTTCTTGAT----TAAGTACATATCGCCCGTCACTCTCATTAATAAGATGGGATAAGTCGTAACAAAGTAGTCCTATCGGAAGATGGGGCTGGTAATAT---A
>Lygus_Hesperus
GATTTTATATGATTATTAATTTTTAATTTAGATATATGATGTTTTATAAACTTTATTTGTTCCGACAAAAAAATTTACTTGATTTTTAATATGTTTTA--TTCATGCA-----TATTGATTTTATTTTATTAGATGAAT---ATATATAAGTTTTTGCGTGATGAATTTTTT--------------TAAAAAA----ATTATTTTTTATTCTTAGTTTCTAATTTTAATTATTTAT-TAATATATTATTTATTTATAAT-AAATATCCATAACAAAAATTGTGCCAGCAGTTGCGGTTATACAATTGTGGA-TTTAAATCTT--TTTAGTTTATATTAAATTTATGGTTAA--------ATATTTATT----TTTATAATTTTTTAGTGAAATA-TTAATTATAATTATATTATTTTATATTAAAATATAAGAAAGTTAGATTT--AGACTAGGATTAGATACCCTATTATTA-TAACTGTAAA-ATTATAACTTAATCATTAATAGATATGATCTTTAAATTTAAAGAATTTGGCGGTAATTT--AGC-TATTCAGAGGAACCTGTCCTGTAATTGATAATCCACAATGAATTTTACTTTT----ATTAAGTTTATATATCTCTATC--ATTGAATGTCTTTTTAAGGTTT--AATTTTCTAAATGGTTTTTTAACCTAAATGTTAGGTCAAGGTTTAATAATATAAAAG-TAGAGATGGGTTACATT---------ATTATTATATGGGGAATTGTAT---ATGGAAATA--------TACACGAATTTGGATTTGATAGTAAATTACTTTAGAATAAGTTGTTGATATTAGCTCTAGAT----TATGCACACATCGCCCGTCGCTCCCAACA-TATGTTGGGATAAGTCGTAACAAAGTAGATCTATTGGAAAATGGATCTAGAATG-----A
>Lygus_lineolaris
GATTCTATATGATTACTAATTTTTAATTTAAATATATGATGTTTTATAAACTTTATTTGTTCCGACAAAAAAATTTACTTGATTTTTAATATGTTTTA--TTCATGCA-----TATTGATTTTATTTTATTAGATGAAT---ATATATAAGTTTTTGCGTGATGAA-TTTTT--------------TAAAAAA----ATTATTTTTTATTCTTAGTTTCTAATTTTAATTATTTAT-TAATATATTATTTATTTATAAT-AAATATCCATAACAAAAATTGTGCCAGCAGTTGCGGTTATACAATTGTGGATTTTAAATCTT--TTTAGTTTATATTAAATTTATGGTTAA--------ATATTTATT----TTTATAATTTTTTAGTGAAATA-TTAATTATAGTTATATTATTTTATATTAAAATATAAGAAAGTTAGATTT--AGACTAGGATTAGATACCCTATTATTA-TAACTGTAAA-ATTATAGCTTAATCATTAATAGATATGATCTTTAAATTTAAAGAATTTGGCGGTAATTT--AGC-TATTCAGAGGAACCTGTCCTGTAATTGATAATCCACAATGAATTTTACTTTT----ATTAGGTTTATATATCTCTATC--ATTGAATGTCTTTTTAAGGTTT--AATTTTCTAAATGGTTTTTTAACCTAAATGTTAGGTCAAGGTTTAATAATATAAAAG-TAGAGATGGGTTACATT---------ATTATTATATGGGGAATAATAT---ATGGAAATA--------TATATGAATTTGGATTTGATAGTAAATTACTTTAGAATAAGTTTTTGATATTAGCTCTAGAT----TATGCACACATCGCCCGTCGCTCCCAATA-TATATTGGGATAAGTCGTAACAAAGTAGATCTATTGGAAAATGGATCTAGAATG-----A
>Lygus_pratenszs
----------------------------------------------------------------------------------------------------------------------------------------------------------------------------------------------------------------------------------------------------------------------------------------GTGCCAGCAGCTGCGGTTACACAATTGTGGATTTTAAATCTT--TTTAGTTTATATTAAATTTATGGTTAA--------ATATTTA-T----TTTATAATTTTTTAGTGAAATA-TTAATTATAATTATATTATTTTATATTAAAATATAAGAAAGTTAGATTT--AGACTAGGATTAGATACCCTATTATTA-TAACTGTAAA-ATTATAGCTTAATCATTAATAGATATGATCTTTAAATTTAAAGAATTTGGCGGTAATTT--AGC-TATTCAGAGGAACCTGTCCTGTAATTGATAATCCACAATGAATTTTACTTTT----ATTAGGTTTATATATCTCTATC--ATTGAATGTCTTTTTAAGGTTT--GATTTTCTAAATGGTTTTTTAACCTAAATGTTAGGTCAAGGTTTAATAATATAAAAG-TAGAGATGGGTTACATT---------ATTATTATATGGGGAATTGTAT---ATGGAAATA--------TACACGAATTTGGATTTGATAGTAAATTACTTTAGAATAAGTTGTTGATATTAGCTCTAAAT----TATGCACACATCGCCCGTCGCTCCCAACA-TATGTTGGGATAAGTCGTAACAAAGTAGATCTATTGGAAAATGGATCTAGAATGATTACT
>Lygus_rugulipennis
---------------------------TTAAGTATATGATGTTATATAAACTTTATATGTTCCGACAAATAAATTTACTTGATTTTTAATATGTTTTA--TTCATGCA-----TATGGATTTTATTTTATTAGATGAAT---ATATATAAGTTTTTGCGTGATAAATTTTTT--------------TAAAAAA----ATAATTTTTTATTCTTAGTTTCTAATTTTAATTATTTATGAAATATATTATTTATTTATAAT-AAAGATTCATAACAAAAATTGTGCCAGCAGTTGCGGTTATACAATTGTGGATTTTAAATCTT--TTTAGTTTATATTAAATTTATGGTTTA--------ATATTTATT----TTTATAATTTTTTAGTGAAATA-TTAATTATAATTATATTATTTTATATTAAAATATAAGAAAGTTAGATTT--AGACTAGGATTAGATACCCTATTATTA-TAACTGTAAA-ACTATAACTTAATCATTAATAGATATGATCTTTAAATTTAAAGAATTTGGCGGTAATTT--AGC-TATTCAGAGGAACCTGTCCTTTAATTGATAATCCACAATGAATTTTACTTTT----ATTAGGTTTATATATCTCTATC--ATTGAATGTCTTTTTAAGGTTTA-AATTTTCTAAATGGTTTTTTAACCTAAATGTTAGGTCAAGGTTTAATAATATAAAAG-TAGAGATGGGTTACATT---------GTTATTATATGGGGAATTATAC---ATGGAAATA--------TATATGAATTTGGATTTGATAGTAAATCACTTTAGAATAAGTTGTTGATATTAGCTCTAGAT----TATGCACACATCGCCCGTCGCTCCCAACA-TATGTTGGGATAAGTCGTAACAAAGTAGATCTATTGGAAAATGGATCTAGAATGATTA-T
>Nesidiocoris_tenuis
-----------------------------------------------TATAGTTATTAGA-CCCCCTAATAATTC----CAGTATTTCGGATATTTTA--TCCAAGTATTACTTATCAGTATTCATATGTTTGACATAT---AAATATAAGTGTGT-----------------TATATAATTTATCTTAAAGATATATATATATATTAGTC----TTTAAATATTAAAATAATTAT-TGATTATAACTTTAGCAAAAAG-ATTAAGGTATGACTAAAATTGTGCCAGCAGTCGCGGTTACACAATTATATCTATTGATTATT--TTTAGTAAATATTAAATTTAATTTTAT--------GTTAAAAAT-----TTATTATTATTTAGTGGAATATTTAATTTTAATTCAAGACTTAAATTTTATAATATATGAATGCCATGTTT-TAGACTAGGATTAGATACCCTATTATTG-TGGTAGTAAAACTTATTACTAAATTATTAATAGATTTGTTCTTTAAATTTAAAGGATTTGGCGGTAATTT--ATC-TATTCAGAGGAACCTGCCCTTTAATTGATAAACCACAAGTAATTTTACTTTTA---TTTTTGCTTATATACCTCTATC--ATTGAATATCTTTAGAAAGAAT--GATTTTCTAATAGATTTTTTAATCTTAATGTTAGGTCAAGGTTTAGTAATATAAAAGTCTGTGGTGGGTTACAAT---------TTTTATATAAGAGGATATGTTTA--ATGGATATA--------ACTTTGAATTTGGATTTGATAGTAAAAGTTTTTTGGTTAAAACTTTGAT-TTTGTAATAAAT----TAAGCACATATCGCCCGTCGCTCTCA----TGGACTGAGATAAGTCGTAACAAAGTAGAGTCACCGGAAGGTTACCCTAGATAACT---C
>Trigonotylus_caelestialium
-----------------------------------------------------------------------------------------------------------------------------------------------------------------------------------------------------------------------------------------------------------------------------------------TGCCAGCAATCGCGGTTATACAATTGAAGATTTTGAATTTT--TTTGGATTATATTAAATATACTTATAT--------TTGTTTATT----TTTATTATTTTTTGGTGAAATA-TTAATAATAATTATGTCATATTATATT---ATATATGAAATTCCTTATT--AGACTAGGATTAGATACCCTATTATTT-GGAGTGTAAA-TTTATATCCTAAAGATTATTAGTTATGATCTTGAAATTTAAAGGATTTGGCGGTAATTT--ATC-TTTTCAGAGGGGCCTGTCCCTTAATTGATAATCCACAATAAATTTTACCTTTATTAATTAGGCTTATATACCTCTATC--ATTGAATGTTTTTATAAAATT----ATTTTCTAGGGGAATTTTAATTCTAAATGTTAGGTCAAGGTTTAGCAATATAAAGG-TGGAGATGGGTCACATT---------ATTAGCATATTTGGATATA-AT---ATGGAAATA--------TATTTGAAACTGGATTTGATAGTAAAATTTATTATAAAGTAAATTTGATTTTAGCTCTAAGT----TATGCACACATCGCCCGTCGCTCTCAATA-TATGTTGAGATAAGTCGTAACAAAGTAAATTTATTGGAAAATGAATTTAGAATT-----T
