# Supplementary material for: Comparative mitogenomic analysis of mirid bugs (Hemiptera: Miridae) and evaluation of potential DNA barcoding markers
Source: PeerJ. 2017 Aug 3;5:e3661. doi: 10.7717/peerj.3661 (PMC5545108; doi:10.7717/peerj.3661)
Supplement: Data S1 — Alignment of protein-coding genes, rRNA genes and tRNAs used in this study. [file peerj-05-3661-s012.zip › Raw data-Alignment of protein-coding genes, rRNA genes and tRNAs used in this study/trnA.fas]

>Adelphocoris_fasciaticollis
GGGGTTATAGTTT-TATAAAAATATATAATTTGCAATTATAAGAAATCAAA-AA---------GATTATCCTCA
>Adelphocoris_fasciaticollis_Yuan
GGGGTTATAGTTT-TATAAAAATATATAATTTGCAATTATAAGAAATCAAA-AA---------GATTATCCTCA
>Adelphocoris_lineolatus
GGGGTTATAGTTT-TATAAAAATATATAATTTGCAATTATAAGAAATCAAA-AA---------GATTATCCTCA
>Adelphocoris_lineolatus_Yuan
GGGGTTATAGTTT-TATAAAAATATATAATTTGCAATTATAAGAAATCAAA-AA---------GATTATCCTCA
>Adelphocoris_nigritylus
GGGGTTATAGTTT-TATAAAAATATATAATTTGCAATTATAAGAAATCAAAAAA---------GATTATCCTCA
>Adelphocoris_suturalis
GGGGTTATAGTTT-TATAAAAATATATAATTTGCAATTATAAGAAATCAAA-AA---------GGTTATCCTCA
>Adelphocoris_suturalis_Yuan
GGGGTTATAGTTT-TATAAAAATATATAATTTGCAATTATAAGAAATCAAA-AA---------GGTTATCCTCA
>Apolygus_lucorum
AGGGATGTAGTT--AATTATAACATTTAATTTGCAATTAAAAAGTATCTTT-TA---------GATCTTCCTTA
>Apolygus_lucorum_Yuan
AGGGATGTAGTT--AATTATAACATTTAATTTGCAATTAAAAAGTATCTTT-TA---------GATCTTCCTTA
>Corizus_tetraspilus
GGGGATGTAGTT--AAAAATAACATCTAAGTTGCAATTAGAAAGAACTACTATT---------AGTCTTCCTCA
>Eurydema_gebleri
GGGGTTGTAGTTTAAAATATAACATTTAATTTGCAATTAAAAGATACTAAA-AATTTAAGAATAGTCTACCTCA
>Lygus_Hesperus
GGGGATGTAGTT--AAAAATAACATTTAATTTGCAATTAAAAAGTATCAAC-TT---------GATCTTCCTCA
>Lygus_lineolaris
GGGGATGTAGTT--AAAAATAACATTTAATTTGCAATTAAAAAGTATCAAC-TT---------GATCTTCCTCA
>Lygus_pratenszs
GGGGATGTAGTT--AAAAATAACATTTAATTTGCAATTAAAAAGTATCAAC-TT---------GATCTTCCTCA
>Lygus_rugulipennis
GGGGATGTAGTT--AACAATAACATTTAATTTGCAATTAAAAAGTATCAAC-TT---------GATCTTCCTCA
>Nesidiocoris_tenuis
AGGGTTGTAGTT--AAATATAACATTTAATTTGCAATTAAAAGGTACTAA--TA---------AGTCTTCCTTA
>Trigonotylus_caelestialium
GGGGATATAGTT--AAATATAACATTTAATTTGCAGTTAAAAAGTACCATA-T----------GGTTATTCTCA
