# Supplementary material for: Comparative mitogenomic analysis of mirid bugs (Hemiptera: Miridae) and evaluation of potential DNA barcoding markers
Source: PeerJ. 2017 Aug 3;5:e3661. doi: 10.7717/peerj.3661 (PMC5545108; doi:10.7717/peerj.3661)
Supplement: Data S1 — Alignment of protein-coding genes, rRNA genes and tRNAs used in this study. [file peerj-05-3661-s012.zip › Raw data-Alignment of protein-coding genes, rRNA genes and tRNAs used in this study/trnC.fas]

>Adelphocoris_fasciaticollis
GGCTTTATATTCAAT---ATATGATATTAGATTGCAATTCTAAAGTAG--TT-----TTAACACTAAAGCTT
>Adelphocoris_fasciaticollis_Yuan
GGCTTTATATTCAAT---ATATGATATTAGATTGCAATTCTAAAGTAG--TG-----TTAACACTAAAGCTT
>Adelphocoris_lineolatus
GGCTTTATATTCAAT---ATATGATATTAGATTGCAATTCTAAAGTAG--TG-----TTAACACTAAAGCTT
>Adelphocoris_lineolatus_Yuan
GGCTTTATATTCAAT---ATATGATATTAGATTGCAATTCTAAAGTAG--TG-----TTAACACTAAAGCTT
>Adelphocoris_nigritylus
GGCTTTATATTCAAT---ATATGATATTAGATTGCAATTCTAAAGTAG--TG-----TTAACACTAAAGCTT
>Adelphocoris_suturalis
GGCTTTATATTCAAT---ATATGATATTAGATTGCAATTCTAAAGTAG--TG-----TTAACACTAAAGCTT
>Adelphocoris_suturalis_Yuan
GGCTTTATATTCAAT---ATATGATATTAGATTGCAATTCTAAAGTAG--TG-----TTAACACTAAAGCTT
>Apolygus_lucorum
GGCTTTATATTCAAT---ATATGATTTTAGATTGCAAATCTGAAGTAG--TGTAGTTTTTACACTAAAGCTT
>Apolygus_lucorum_Yuan
GGCTTTATATTCAAT---ATATGATTTTAGATTGCAAATCTGAAGTAG--TGTAGTTTTTACACTAAAGCTT
>Corizus_tetraspilus
GGCTTTATAGTCAAA---AAATGATATTAGATTGCAAATCTAAAGTTG--TA----ATTAATACTAAAGCTT
>Eurydema_gebleri
AGCTTTATAGTCAATATAATATGATATTAGACTGCAATTCTAAAGTAGGCTA-----TTTGC-CTAAAGCTT
>Lygus_Hesperus
GGCTTTATATTCAAT---ATATGATATTAGATTGCAATTCTAAAGTAG--TG----TTTTACACTAAAGCTT
>Lygus_lineolaris
GGCTTTATATTCAAT---ATATGATATTAGATTGCAATTCTAAAGTAG--TG----TTTTACACTAAAGCTT
>Lygus_pratenszs
GGCTTTATATTCAAT---ATATGATATTAGATTGCAATTCTAAAGTAG--TG----TTTTACACTAAAGCTT
>Lygus_rugulipennis
GGCTTTATATTCAAT---ATATGATATTAGATTGCAATTCTAAAGTAG--TG----TTTTACACTAAAGCTT
>Nesidiocoris_tenuis
GGTTTTATATTCAAA---AAATGATATTAGATTGCAATTCTAAAGTTG--TG-----ATTCCACTAAAACCT
>Trigonotylus_caelestialium
GGCTTTATAGTCAATT--AAATGATATTAGATTGCAATTCTAAAGTAG--TA-----TTTTTACTAAAGCTT
