# Supplementary material for: Comparative mitogenomic analysis of mirid bugs (Hemiptera: Miridae) and evaluation of potential DNA barcoding markers
Source: PeerJ. 2017 Aug 3;5:e3661. doi: 10.7717/peerj.3661 (PMC5545108; doi:10.7717/peerj.3661)
Supplement: Data S1 — Alignment of protein-coding genes, rRNA genes and tRNAs used in this study. [file peerj-05-3661-s012.zip › Raw data-Alignment of protein-coding genes, rRNA genes and tRNAs used in this study/trnD.fas]

>Adelphocoris_fasciaticollis
AAGAAATTAGTTT-ATCAAAAACATTAATTTGTCAAATTAAAAAAATTAAAAT---ATAATATTTCTTA
>Adelphocoris_fasciaticollis_Yuan
AAGAAATTAGTTT-ATCAAAAACATTAATTTGTCAAATTAAAAAAATTAAAAT---ATAATATTTCTTA
>Adelphocoris_lineolatus
AAGAAATTAGTTT-ATCAAAAACATTAATTTGTCAAATTAAAAAAATTAAAAT---ATAATATTTCTTA
>Adelphocoris_lineolatus_Yuan
AAGAAATTAGTTT-ATCAAAAACATTAATTTGTCAAATTAAAAAAATTAAAAT---ATAATATTTCTTA
>Adelphocoris_nigritylus
AAGAAATTAGTTT-ATCAAAAACATTAATTTGTCAAATTAAAAAAATTAAAAT---ATAATATTTCTTA
>Adelphocoris_suturalis
AAGAAATTAGTTT-ATCAAAAACATTAATTTGTCAAATTAAAAAAATTATAAT---ATAATATTTCTTA
>Adelphocoris_suturalis_Yuan
AAGAAATTAGTTT-ATCAAAAACATTAATTTGTCAAATTAAAAAAATTATAAT---ATAATATTTCTTA
>Apolygus_lucorum
AAGAAATTAGTTT-AATTAAAACATTAATTTGTCAAATTAAAAATATTATT-----TTAATATTTCTTT
>Apolygus_lucorum_Yuan
AAGAAATTAGTTT-AATTAAAACATTAATTTGTCAAATTAAAAATATTAT--T---TTAATATTTCTTT
>Corizus_tetraspilus
AAGAAATTAGTTT--ATAAAAACATTAACTTGTCAAGTTAAAAATATTAA--TTAGCTAATATTTCTTG
>Eurydema_gebleri
AAAGATTTAGTTT--ATAAAAACATTAATTTGTCAAATTAAAAATATTTAATTTATTAAATAATCTTTA
>Lygus_Hesperus
AAGAAATTAGTTT-AATTAAAACATTAATTTGTCAAATTAAAAATATTTATTA---TAAATATTTCTTA
>Lygus_lineolaris
AAGAAATTAGTTT-AATTAAAACATTAATTTGTCAAATTAAAAATATTTATTA---TAAATATTTCTTA
>Lygus_pratenszs
AAGAAATTAGTTT-AATTAAAACATTAATTTGTCAAATTAAAAATATTTATTA---TAAATATTTCTTA
>Lygus_rugulipennis
AAGAAATTAGTTT-AATTAAAACATTAATTTGTCAAATTAAAAATATTTATTA---TAAATATTTCTTA
>Nesidiocoris_tenuis
AAGAAATTAGTTT-AAAAAAAACAATAACTTGTCAAGTTATAAACACTAT------TAAGTATTTCTTA
>Trigonotylus_caelestialium
AAGGAATTAGTTTAAACTAAAACATTAATTTGTCAAATTAAAAATATTTTA-----TAAATATTTCTTA
