# Supplementary material for: Comparative mitogenomic analysis of mirid bugs (Hemiptera: Miridae) and evaluation of potential DNA barcoding markers
Source: PeerJ. 2017 Aug 3;5:e3661. doi: 10.7717/peerj.3661 (PMC5545108; doi:10.7717/peerj.3661)
Supplement: Data S1 — Alignment of protein-coding genes, rRNA genes and tRNAs used in this study. [file peerj-05-3661-s012.zip › Raw data-Alignment of protein-coding genes, rRNA genes and tRNAs used in this study/trnE.fas]

>Adelphocoris_fasciaticollis
ATTCAAATAGTTTATA-TAAAACATTCCATTTTCAATGGAAAAATAAA-ATAATTTTTTT-TGAATA
>Adelphocoris_fasciaticollis_Yuan
ATTCAAATAGTTTATA-TAAAACATTCCATTTTCAATGGAAAAATAAA-TTAATTTTTTT-TGAATA
>Adelphocoris_lineolatus
ATTCAAATAGTTTATA-TAAAACATTCCATTTTCAATGGAAAAATAAA-ATAATTTTTTT-TGAATA
>Adelphocoris_lineolatus_Yuan
ATTCAAATAGTTTATA-TAAAACATTCCATTTTCAATGGAAAAATAAA-ATAATTTTTTT-TGAATA
>Adelphocoris_nigritylus
ATTCAAATAGTTTATATTAAAACATTCCATTTTCAATGGAAAAATAAA-ATAATTTTTT--TGAATA
>Adelphocoris_suturalis
ATTCAAATAGTTTATATTAAAACATTCCATTTTCAATGGAAAAATAAA-ATAATTTTTTT-TGAATA
>Adelphocoris_suturalis_Yuan
ATTCAAATAGTTTATATTAAAACATTCCATTTTCAATGGAAAAATAAA-ATAATTTTTTT-TGAATA
>Apolygus_lucorum
ATTTATATAGTTTATT-TAAAACATTTCATTTTCAATGAAAAAATAAA-AGATTTTTTTTATAAATA
>Apolygus_lucorum_Yuan
ATTTATATAGTTTATT-TAAAACATTTCATTTTCAATGAAAAAATAAA-A-GATCTTTTTATAAATA
>Corizus_tetraspilus
ATTTATATAGTTTAACTTAAAACACTTCATTTTCAATGAATAAATGAACATTTTAGTTCTATAAATG
>Eurydema_gebleri
ATTTATATAGTTTAAG-AAAAACCCCTCATTTTCAATGAGAAAATAAG-ATTTTATCTTTATAAATA
>Lygus_Hesperus
ATTTATATAGTTTATG--AAAACATTTCATTTTCAATGAAAAAATAGG-AATATTTCCTTATAAATA
>Lygus_lineolaris
ATTTATATAGTTTATA--AAAACATTTCATTTTCAATGAAAAAATAGG-AGTATTTCCTTATAAATA
>Lygus_pratenszs
ATTTATATAGTTTATA--AAAACATTTCATTTTCAATGAAAAAATAGG-AATATTTCCTTATAAATA
>Lygus_rugulipennis
ATTTATATAGTTTATA--AAAACATTTCATTTTCAATGAAAAAATAGG-AATATTTCCTTATAAATA
>Nesidiocoris_tenuis
ATTTATATAGTTTATAACAAAACATTTCATTTTCAATGAAAAAATAAA---TTTTATTTTATAAATA
>Trigonotylus_caelestialium
ATTTATGTAGTTTAAA-TAAAACACTTCATTTTCAATGAAGAAATAAG-TATATT-CTTTATAAATA
