# Supplementary material for: Comparative mitogenomic analysis of mirid bugs (Hemiptera: Miridae) and evaluation of potential DNA barcoding markers
Source: PeerJ. 2017 Aug 3;5:e3661. doi: 10.7717/peerj.3661 (PMC5545108; doi:10.7717/peerj.3661)
Supplement: Data S1 — Alignment of protein-coding genes, rRNA genes and tRNAs used in this study. [file peerj-05-3661-s012.zip › Raw data-Alignment of protein-coding genes, rRNA genes and tRNAs used in this study/trnF.fas]

>Adelphocoris_fasciaticollis
ATTTGGGTAGCTTAAGTTTAAAAGCATAATATTGAAGATATTATTAT--GAATTTTTATTCCTCAAATA
>Adelphocoris_fasciaticollis_Yuan
ATTTGGGTAGCTTAAGTTTAAAAGCATAATATTGAAGATATTATTAT--GAATTTTTATTCCTCAAATA
>Adelphocoris_lineolatus
ATTTGGGTAGCTTAAGTTTAAAAGCATAATATTGAAGATATTATTAT--GAATTTTTATTCCTCAAATA
>Adelphocoris_lineolatus_Yuan
ATTTGGGTAGCTTAAGTTTAAAAGCATAATATTGAAGATATTATTAT--GAATTTTTATTCCTCAAATA
>Adelphocoris_nigritylus
ATTTGGGTAGCTTAAGTTTAAAAGCATAATATTGAAGATATTATTAT--GAATTTTTATTCCTCAAATA
>Adelphocoris_suturalis
ATTTGGGTAGCTTAAATTTAAAAGCATAATATTGAAGATATTATTAT--GAATTTTTATTCCTCAAATA
>Adelphocoris_suturalis_Yuan
ATTTGGGTAGCTTAAATTTAAAAGCATAATATTGAAGATATTATTAT--GAATTTTTATTCCTCAAATA
>Apolygus_lucorum
ATTTAGGTAGCTTAATATT-AAAGCTTAATATTGAAGATATTAAAAT--GGATAATTTTCCCTTAAATA
>Apolygus_lucorum_Yuan
ATTTAGGTAGCTTAATATT-AAAGCTTAATATTGAAGATATTAAAAT--GGATAATTTTCCCTTAAATA
>Corizus_tetraspilus
ACTTGGGTAGCTTAAATTT-AAAGTTTAATATTGAAGCTATTATGATAAGAATTATTCTT-CTCAAGTA
>Eurydema_gebleri
ACTTGGATATCTTAAGTTT-AAAGTATAACTCTGAAGAAGTTATTAT--AGGTTATTACCTTCCAGGTA
>Lygus_Hesperus
ATTTGAGTAGCTTAAAATA-AAAGCTTAATATTGAAGATATTAGGAT--GGA--ATTTTCCCTTGAATA
>Lygus_lineolaris
ATTTGAGTAGCTTAAAAT--AAAGCTTAATATTGAAGATATTAGGAT--GGA--ATTATCCCTTGAATA
>Lygus_pratenszs
ATTTGAGTAGCTTAAAATA-AAAGCTTAATATTGAAGATATTAGGAT--GGA--ATTTTCCCTTGAATA
>Lygus_rugulipennis
ATTTGAGTAGCTTAAGA---AAAGCTTAATATTGAAGATATTAGGAT--GGA--ATTATCCCTTAAATA
>Nesidiocoris_tenuis
ATCAAAATAGCTTAAGTTT-AAAGCTCAATATTGAAGATATTGTGAT--AAATAAATATTTTTTTGATA
>Trigonotylus_caelestialium
ATCTAGGTAGCTTAAGTTT-AAAGTTTGATATTGAAGATATCAAGAT----ATATTTTTATCCTGGATA
