# Supplementary material for: Comparative mitogenomic analysis of mirid bugs (Hemiptera: Miridae) and evaluation of potential DNA barcoding markers
Source: PeerJ. 2017 Aug 3;5:e3661. doi: 10.7717/peerj.3661 (PMC5545108; doi:10.7717/peerj.3661)
Supplement: Data S1 — Alignment of protein-coding genes, rRNA genes and tRNAs used in this study. [file peerj-05-3661-s012.zip › Raw data-Alignment of protein-coding genes, rRNA genes and tRNAs used in this study/trnG.fas]

>Adelphocoris_fasciaticollis
ACTTTTTTAGTATAATATATTATATTTGACTTCCAATCAAAAGATCT--TT---TAAAGAAAAAGTA
>Adelphocoris_fasciaticollis_Yuan
ACTTTTTTAGTATAATATATTATATTTGACTTCCAATCAAAAGATCT--TT---TAAAGAAAAAGTA
>Adelphocoris_lineolatus
ACTTTTTTAGTATAATATATTATATTTGACTTCCAATCAAAAGATCT--TT---TAAAGAAAAAGTA
>Adelphocoris_lineolatus_Yuan
ACTTTTTTAGTATAATATATTATATTTGACTTCCAATCAAAAGATCT--TT---TAAAGAAAAAGTA
>Adelphocoris_nigritylus
ACTTTTTTAGTATAATATATTATATTTGACTTCCAATCAAAAGATCT--TT---CAAAGAAAAAGTA
>Adelphocoris_suturalis
ACTTTTTTAGTATAATATATTATATTTGACTTCCAATCAAAAGATCT--TT---CAAAGAAAAAGTA
>Adelphocoris_suturalis_Yuan
ACTTTTTTAGTATAATATATTATATTTGACTTCCAATCAAAAGATCT--TT---CAAAGAAAAAGTA
>Apolygus_lucorum
ACTTTTTTAGTATATATAATTATATTTGACTTCCAATCAAAAGATCT--TT---TTAAGAAAAAGTA
>Apolygus_lucorum_Yuan
ACTTTTTTAGTATATATAATTATATTTGACTTCCAATCAAAAGATCT--TT---TTAAGAAAAAGTA
>Corizus_tetraspilus
ACTTTTTTAGTATAAC-TAATATATTTGACTTCCAATCAAAAGATCTTATT---TTAAGAAAAAGTA
>Eurydema_gebleri
ATCTTTTTAGTATA-TATAATATATTTGACTTCCAATCAAAAGATCT--TTAAGTAAAGAAAAGATA
>Lygus_Hesperus
ACTTTTTTAGTATAAACAATTATATTTGACTTCCAATCAAAAGATCT--TT---TTAAGAAAAAGTA
>Lygus_lineolaris
ACTTTTTTAGTATAAACAATTATATTTGACTTCCAATCAAAAGATCT--TT---TTAAGAAAAAGTA
>Lygus_pratenszs
ACTTTTTTAGTATAAACAATTATATTTGACTTCCAATCAAAAGATCT--TT---TTAAGAAAAAGTA
>Lygus_rugulipennis
ACTTTTTTAGTATAAATAATTATATTTGACTTCCAATCAAAAGATCT--TT---TTAAGAAAAAGTA
>Nesidiocoris_tenuis
ATTCTTTTAGTATAATA-ATTATTCTTAACTTCCAATTAAGAGATCC--TG---ATAGGAAAGAATA
>Trigonotylus_caelestialium
ACTTTTTTAGTATAA-ATATTATATTTGACTTCCAATCAAAAGATCT--TT---TTAAGAAAAAGTA
