# Supplementary material for: Comparative mitogenomic analysis of mirid bugs (Hemiptera: Miridae) and evaluation of potential DNA barcoding markers
Source: PeerJ. 2017 Aug 3;5:e3661. doi: 10.7717/peerj.3661 (PMC5545108; doi:10.7717/peerj.3661)
Supplement: Data S1 — Alignment of protein-coding genes, rRNA genes and tRNAs used in this study. [file peerj-05-3661-s012.zip › Raw data-Alignment of protein-coding genes, rRNA genes and tRNAs used in this study/trnH.fas]

>Adelphocoris_fasciaticollis
--ATCTA-GATAGTTT-AATTTTAGAACGATAATTTGTGGTATTATAGGTATA-TTTATAT---TCTAGGTT--
>Adelphocoris_fasciaticollis_Yuan
--ATCTA-GATAGTTT-AATTTTAGAACGATAATTTGTGGTATTATAGGTATA-TTTATAT---TCTAGGTT--
>Adelphocoris_lineolatus
--ATCTA-GATAGTTT-AATTTTAGAATGATAATTTGTGGTATTATAGGTATA-TTTATAT---TCTAGGTT--
>Adelphocoris_lineolatus_Yuan
--ATCTA-GATAGTTT-AATTTTAGAATGATAATTTGTGGTATTATAGGTATA-TTTATAT---TCTAGGTT--
>Adelphocoris_nigritylus
--ATCTA-GATAGTTT-AATTTTAGAATGATAATTTGTGGTATTATGGGTATA-TTTATAT---TCTAGGTT--
>Adelphocoris_suturalis
--ATCTA-GATAGTTT-AATTTTAGAATGATAATTTGTGGTATTATAGGTATA-TTTATAT---TCTAGGTT--
>Adelphocoris_suturalis_Yuan
--ATCTA-GATAGTTT-AATTTTAGAATGATAATTTGTGGTATTATAGGTATA-TTTATAT---TCTAGGTT--
>Apolygus_lucorum
--ATTTA-GATAGTTT--AATTAAGAATAATAATTTGTGGTATTATAGGTATATTTTATAT---TCTAAGTC--
>Apolygus_lucorum_Yuan
--ATTTA-GATAGTTT--AATTAAGAATAATAATTTGTGGTATTATAGGTATATTTTATAT---TCTAAGTC--
>Corizus_tetraspilus
--ATCCA-AATAGTTT-AATT--AGAATTATAGTTTGTGGTGTTATAGGTGTA-TTTTTAT-ACTTTGGATT--
>Eurydema_gebleri
GGATTTATGATAGTTTAAATTTGAGAATAATAATTTGTGGTATTATTGGTGAA--ATATATTTCTCTAAATCCA
>Lygus_Hesperus
--ATCTA-GATAGTTT-AATTTTAGAATTATAATTTGTGATATTATAGGTATA-TTTATAT---TCTAGATC--
>Lygus_lineolaris
--ATCTA-GATAGTTT-AATTTTAGAATTATAATTTGTGATGTTATAGGTATA-TTTATAT---TCTAGATC--
>Lygus_pratenszs
--ATCTA-GGTAGTTT-AATTTTAGAATTATAATTTGTGATATTATAGGTATA-TTTATAT---CCTAGATC--
>Lygus_rugulipennis
--ATCTA-GGTAGTTT-AATTTTAGAATTATAATTTGTGATATTATAGGTATA-TTTATAT---CCTGGATC--
>Nesidiocoris_tenuis
--ATCTA-AATAGTTT-AAA--TAGAATAATAATTTGTGGAGTTATAGGTATT-AATAAAT---TTTAGATC--
>Trigonotylus_caelestialium
--ACCTA-AGTAGTTT--AATCAAGAATTATAATTTGTGGTGTTGTAGGTATA-TTTTTAT---CTTAGGTC--
