# Supplementary material for: Comparative mitogenomic analysis of mirid bugs (Hemiptera: Miridae) and evaluation of potential DNA barcoding markers
Source: PeerJ. 2017 Aug 3;5:e3661. doi: 10.7717/peerj.3661 (PMC5545108; doi:10.7717/peerj.3661)
Supplement: Data S1 — Alignment of protein-coding genes, rRNA genes and tRNAs used in this study. [file peerj-05-3661-s012.zip › Raw data-Alignment of protein-coding genes, rRNA genes and tRNAs used in this study/trnI.fas]

>Adelphocoris_fasciaticollis
AATAAGATGCCTGA-TAAAAAGGATTATCTTGATAGGATAAATAATGTA-TAA---TA-TACTCTTATTA
>Adelphocoris_fasciaticollis_Yuan
??????????????????????????????????????????????????????????????????????
>Adelphocoris_lineolatus
AATAAGATGCCTGA-TAAAAAGGATTATCTTGATAGGATAAATAATGTA-TAA---TA-TACTCTTATTA
>Adelphocoris_lineolatus_Yuan
AATAAGATGCCTGA-TAAAAAGGATTATCTTGATAGGATAAATAATGTA-TAA---TA-TACTCTTATTA
>Adelphocoris_nigritylus
AATAAGATGCCTGA-TAAAAAGGATTATCTTGATAGGATAAATAATGTA-TAA---TA-TACTCTTATTA
>Adelphocoris_suturalis
AATAAGATGCCTGA-CAAAAAGGGTTATCTTGATAGGATAAATAATGTA-TAA---TA-TACTCTTATTA
>Adelphocoris_suturalis_Yuan
??????????????????????????????????????????????????????????????????????
>Apolygus_lucorum
AATAAGGTGCCTGA-GTAAAAGGATTATCTTGATAGGATAAATAATGTA-TTA---TA-TACCCTTATTA
>Apolygus_lucorum_Yuan
AATAAGGTGCCTGA-GTAAAAGGATTATCTTGATAGGATAAATAATGTA-TTA---TA-TACCCTTATTA
>Corizus_tetraspilus
AATAAGGTGCCTGA-ATAAAAGGGCTATCTTGATAGGATGGATCATGTA-TTA---TATTACCCTTATTA
>Eurydema_gebleri
GATAAGATGCCTGACTTAATAGGACTATTTTGATAGAATAGAATATGTA-TAAATTTA-TACTCTTATTA
>Lygus_Hesperus
AATAAGATGCCTGA-TCAAAAGGACTATCTTGATAGGATAGATAATGTATTTA---TA-TACTCTTATTA
>Lygus_lineolaris
AATAAGATGCCTGA-TCAAAAGGACTATCTTGATAGGATAGATAATGTATTTA---TA-TACTCTTATTA
>Lygus_pratenszs
??????????????????????????????????????????????????????????????????????
>Lygus_rugulipennis
AATAAGATGCCTGA-CAAAAAGGGTTATCTTGATAGGATAAATAATGTA-TAA---TA-TACTCTTATTA
>Nesidiocoris_tenuis
AATAAGATGCCTGA-TAAAAAGGCATATCTTGATAGGATATTTAATGTAGTTA---CCCTACTCTTATTA
>Trigonotylus_caelestialium
AGTAAAATGCCTGA-TAAAAAGGCCTATCTTGATAGGATAGATTATGTAATAA---AATTACTTTTACTA
