# Supplementary material for: Comparative mitogenomic analysis of mirid bugs (Hemiptera: Miridae) and evaluation of potential DNA barcoding markers
Source: PeerJ. 2017 Aug 3;5:e3661. doi: 10.7717/peerj.3661 (PMC5545108; doi:10.7717/peerj.3661)
Supplement: Data S1 — Alignment of protein-coding genes, rRNA genes and tRNAs used in this study. [file peerj-05-3661-s012.zip › Raw data-Alignment of protein-coding genes, rRNA genes and tRNAs used in this study/trnK.fas]

>Adelphocoris_fasciaticollis
CATTAAGTGGCCGAAAAG--AAAGCATTGGTCTTTTAAACCAAATTATAGTA-AACATCAAATACTCTTAATGA
>Adelphocoris_fasciaticollis_Yuan
CATTAAGTGGCCGAAAAG--AAAGCATTGGTCTTTTAAACCAAATTATAGTA-AACATCAAATACTCTTAATGA
>Adelphocoris_lineolatus
CATTAAGTGGCCGAAAAG--AAAGCATTGGTCTTTTAAACCAAATTATAGTA-AACATCAAATACTCTTAATGA
>Adelphocoris_lineolatus_Yuan
CATTAAGTGGCCGAAGAG--AAAGCATTGGTCTTTTAAACCAAATTATAGTA-AACATCAAATACTCTTAATGA
>Adelphocoris_nigritylus
CATTAAGTGGCCGAAAAG--AAAGCATTGGTCTTTTAAACCAAATTATAGTA-AACATCAAATACTCTTAATGA
>Adelphocoris_suturalis
CATTAAGTGGCCGAAAAG--AAAGCATTGGTCTTTTAAACCAAATTATAGTA-AACATCAAATACTCTTAATGA
>Adelphocoris_suturalis_Yuan
CATTAAGTGGCCGAAAAG--AAAGCATTGGTCTTTTAAACCAAATTATAGTA-AACATCAAATACTCTTAATGA
>Apolygus_lucorum
CATTAAGTGGCTGAAAG---AAAGCATTGGTCTCTTAAACCAAATTATAGTA-ATTATCACTTACTCTTAATGG
>Apolygus_lucorum_Yuan
CATTAAGTGGCTGAAAG---AAAGCATTGGTCTCTTAAACCAAATTATAGTA-ATTATCACTTACTCTTAATGG
>Corizus_tetraspilus
CATTAAGTGACTGAAAAAGTAAAGTATTGGTCTCTTAAACCAAATTATGATATAGTAACGTATATCCTTAATGA
>Eurydema_gebleri
CATTAAGTGGCTGAAGTT-TTAAGCATTGGTCTCTTAAACCAAATAATAGTA-ATTTAAAAATACTCTTAATGA
>Lygus_Hesperus
CATTAAGTGGCTGAAAG---AAAGCATTGGTCTCTTAAACCAAAATATAGTA-ATTATCACTTACTCTTAATGG
>Lygus_lineolaris
CATTAAGTGGCTGAAAG---AAAGCATTGGTCTCTTAAACCAAAATATAGTA-ATTATCACTTACTCTTAATGG
>Lygus_pratenszs
CATTAAGTGGCTGAAAG---AAAGCATTGGTCTCTTAAACCAAAATATAGTA-ATTATCACTTACTCTTAATGG
>Lygus_rugulipennis
CATTAAGTGGCTGAAAG---AAAGCATTGGTCTCTTAAACCAAAATATAGTA-ATTATCACTTACTCTTAATGG
>Nesidiocoris_tenuis
CATTAGATGGCTGAAACA--TAAGCATTGGTCTCTTAAACCAATTTATAGTAAATTAATATATACTTCTAATGA
>Trigonotylus_caelestialium
CATTAAGTGGCTGAAAG---AAAGCATTGGTCTCTTAAACCAAAAGATAGTA-ATTATCACTTACTCTTAATGG
