# Supplementary material for: Comparative mitogenomic analysis of mirid bugs (Hemiptera: Miridae) and evaluation of potential DNA barcoding markers
Source: PeerJ. 2017 Aug 3;5:e3661. doi: 10.7717/peerj.3661 (PMC5545108; doi:10.7717/peerj.3661)
Supplement: Data S1 — Alignment of protein-coding genes, rRNA genes and tRNAs used in this study. [file peerj-05-3661-s012.zip › Raw data-Alignment of protein-coding genes, rRNA genes and tRNAs used in this study/trnL1.fas]

>Adelphocoris_fasciaticollis
ACTATTTTGGCAGA--AAAATGTAATAAATTTAGAATTTATTAATGTAATT-TATATTACAAATAGTA
>Adelphocoris_fasciaticollis_Yuan
ACTATTTTGGCAGA--AAAATGTAATAAATTTAGAATTTATTAATGTAATT-TATATTACAAATAGTA
>Adelphocoris_lineolatus
ACTATTTTGGCAGA--AAAATGTAATAAATTTAGAATTTATTAATGTAATT-TATATTACAAATAGTA
>Adelphocoris_lineolatus_Yuan
ACTATTTTGGCAGA--AAAATGTAATAAATTTAGAATTTATTAATGTAATT-TATATTACAAATAGTA
>Adelphocoris_nigritylus
ACTATTTTGGCAGA--AAAATGTAATAAATTTAGAATTTATTAATGTAATT-TATATTACAAATAGTA
>Adelphocoris_suturalis
ACTATTTTGGCAGA--AAAATGTAATAAATTTAGAATTTATTAATGTAATT-TATATTACAAATAGTA
>Adelphocoris_suturalis_Yuan
ACTATTTTGGCAGA--AAAATGTAATAAATTTAGAATTTATTAATGTAATT-TATATTACAAATAGTA
>Apolygus_lucorum
ACTATTTTGGCAGA--AAAATGTAATAAATTTAGAATTTATTTATGTAATT-AATATTACAAATAGTA
>Apolygus_lucorum_Yuan
ACTATTTTGGCAGA--AAAATGTAATAAATTTAGAATTTATTTATGTAATT-AATATTACAAATAGTA
>Corizus_tetraspilus
ACTATTTTGGCAGATTTAAGTGCGATAAATTTAGAATTTATAAATGTAACT-TTTGTTACAGATAGTA
>Eurydema_gebleri
ACTATTTTGGCAGA--TTAGTGCAGTAAATTTAGAATTTATTTATGTAATG-AATATTACAAATAGTA
>Lygus_Hesperus
ACTATTTTGGCAGA---AAATGTGATAAATTTAGAATTTATTTATGTAATT-TATATTACAAATAGTA
>Lygus_lineolaris
ACTATTTTGGCAGA---AAATGTGATAAATTTAGAATTTATTTATGTAATT-TATATTACAAATAGTA
>Lygus_pratenszs
ACTATTTTGGCAGA---AAATGTGATAAATTTAGAATTTATTTATGTAATT-TATATTACAAATAGTA
>Lygus_rugulipennis
ACTATTTTGGCAGA---AAATGTGATAAATTTAGAATTTATTTATGTAATT-TATATTACAAATAGTA
>Nesidiocoris_tenuis
ACTATTTTGGCAGA--AAATTGCTTTAAATTTAGAATTTAATTATATGATTAAATATCATAAATAGTA
>Trigonotylus_caelestialium
ACTATTTTGGCAGAA-AAAATGTGATAAATTTAGAATTTATTTATGTAATT-AATATTACAAATAGTA
