# Supplementary material for: Comparative mitogenomic analysis of mirid bugs (Hemiptera: Miridae) and evaluation of potential DNA barcoding markers
Source: PeerJ. 2017 Aug 3;5:e3661. doi: 10.7717/peerj.3661 (PMC5545108; doi:10.7717/peerj.3661)
Supplement: Data S1 — Alignment of protein-coding genes, rRNA genes and tRNAs used in this study. [file peerj-05-3661-s012.zip › Raw data-Alignment of protein-coding genes, rRNA genes and tRNAs used in this study/trnL2(UUR).fas]

>Adelphocoris_fasciaticollis
TCTAATATGGCAGAAA-AATGCTATGAACTTAAAATTCATATATAAAGAATA--ATCTTTTATTAGAA
>Adelphocoris_fasciaticollis_Yuan
TCTAATATGGCAGAAA-AATGCTATGAACTTAAAATTCATATATAAAGAATA--ATCTTTTATTAGAA
>Adelphocoris_lineolatus
TCTAATATGGCAGAAA-AATGCTATGAACTTAAAATTCATATATAAAGAATA--ATCTTTTATTAGAA
>Adelphocoris_lineolatus_Yuan
TCTAATATGGCAGAAA-AATGCTATGAACTTAAAATTCATATATAAAGAATA--ATCTTTTATTAGAA
>Adelphocoris_nigritylus
TCTAATATGGCAGAAA-AATGCTATGAACTTAAAATTCATATATAAAGAATA--ATCTTTTATTAGAA
>Adelphocoris_suturalis
TCTAATATGGCAGAAA-AATGCTATGAACTTAAAATTCATATATAAAGAATA--ATCTTTTATTAGAA
>Adelphocoris_suturalis_Yuan
TCTAATATGGCAGAAA-AATGCTATGAACTTAAAATTCATATATAAAGAATA--ATCTTTTATTAGAA
>Apolygus_lucorum
TCTAATGTGGCAGAAT-AGTGCTATGAACTTAAGATTCATATATAAAGATTT--ATCTTTCATTAGAA
>Apolygus_lucorum_Yuan
TCTAATGTGGCAGAAT-AGTGCTATGAACTTAAGATTCATATATAAAGATTT--ATCTTTCATTAGAA
>Corizus_tetraspilus
TCTAATGTGGCAGAAT-AGTGCAATGAATTTAAGATTCATATATAAAGAATT--ATCTTTCATTAGAA
>Eurydema_gebleri
TCTAATATGGCAGATT-AGTGCAATGAATTTAAGCTTCATATATAAAGATTTTCATCTTTTATTAGAA
>Lygus_Hesperus
TCTAATGTGGCAGAATAAGTGCCATGAACTTAAGATTCATATATAAAGATAT--ATCTTTCATTAGAA
>Lygus_lineolaris
TCTAATGTGGCAGAATAAGTGCCATGAACTTAAGATTCATATATAAAGATAT--ATCTTTCATTAGAA
>Lygus_pratenszs
TCTAATGTGGCAGAATAAGTGCCATGAACTTAAGATTCATATATAAAGATAT--ATCTTTCATTAGAA
>Lygus_rugulipennis
TCTAATGTGGCAGAATAAGTGCCATGAACTTAAGATTCATATATAAAGATAT--ATCTTTCATTAGAA
>Nesidiocoris_tenuis
TCTATTATGGCAGAATAATTGCAATGAATTTAAGATTCATATATAAAGATAA--ATCTTTTTTTAGAA
>Trigonotylus_caelestialium
TCTAATGTGGCAGAAT-AGTGCAATGAATTTAAGCTTCATATATAAAGATAT--ATCTTTCATTAGAA
