# Supplementary material for: Comparative mitogenomic analysis of mirid bugs (Hemiptera: Miridae) and evaluation of potential DNA barcoding markers
Source: PeerJ. 2017 Aug 3;5:e3661. doi: 10.7717/peerj.3661 (PMC5545108; doi:10.7717/peerj.3661)
Supplement: Data S1 — Alignment of protein-coding genes, rRNA genes and tRNAs used in this study. [file peerj-05-3661-s012.zip › Raw data-Alignment of protein-coding genes, rRNA genes and tRNAs used in this study/trnN.fas]

>Adelphocoris_fasciaticollis
TTAACTAAAGCC-AAATAGAGGCTTTTCATTGTTAATGAAAAAATTGAATC--ATATTCTAGTTAAA
>Adelphocoris_fasciaticollis_Yuan
TTAACTAAAGCC-AAATAGAGGCTTTTCATTGTTAATGAAAAAATTGAATC--ATATTCTAGTTAAA
>Adelphocoris_lineolatus
TTAACTAAAGCC-AAATAGAGGCTTTTCATTGTTAATGAAAAAATTGAATC--ATATTCTAGTTAAA
>Adelphocoris_lineolatus_Yuan
TTAACTAAAGCC-AAATAGAGGCTTTTCATTGTTAATGAAAAAATTGAATC--ATATTCTAGTTAAA
>Adelphocoris_nigritylus
TTAACTAAAGCC-AAATAGAGGCTTTTCATTGTTAATGAAAAAATTGAATC--ATATTCTAGTTAAA
>Adelphocoris_suturalis
TTAACTAAAGCC-AAATAGAGGCTTTTCATTGTTAATGAAAAAATTGAATC--ATATTCTAGTTAAA
>Adelphocoris_suturalis_Yuan
TTAACTAAAGCC-AAATAGAGGCTTTTCATTGTTAATGAAAAAATTGAATC--ATATTCTAGTTAAA
>Apolygus_lucorum
TTAGTTAAAGCC-AAAAAGAGGCATTTCATTGTTAATGAAAAAATTGAATCA-ATATTCTAACTAAA
>Apolygus_lucorum_Yuan
TTAGTTAAAGCC-AAAAAGAGGCATTTCATTGTTAATGAAAAAATTGAATCA-ATATTCTAACTAAA
>Corizus_tetraspilus
TTAATTGAAGCCGAAAAAGAGGCCTTTCATTGTTAATGAAATAATTGATTTTAAAAATCCAATTAAA
>Eurydema_gebleri
TTAATCGAAGCCAAAATAGAGGCTTTCCATTGTTAATGGGATTAATGATTGTATAAATCCGATTAAA
>Lygus_Hesperus
TTAGTTAAAGCC-AAAAAGAGGCATTTCATTGTTAATGAAAATATTGAATAT-ATATTCTGACTAAA
>Lygus_lineolaris
TTAGTTAAAGCC-AAAAGGAGGCATTTCATTGTTAATGAAAATATTGAATAT-ATATTCTAACTAAA
>Lygus_pratenszs
TTAGTCAAAGCC-AAAAAGAGGCATTTCATTGTTAATGAAAATATTGAATAT-ATATTCTGACTAAA
>Lygus_rugulipennis
TTAGTTAAAGCC-AAAAAGAGGCATTTCATTGTTAATGAAAATATTGAATAT-ATATTCTAACTAAA
>Nesidiocoris_tenuis
TTAATTAAAGCC-AAATAGAGGCTTTTCATTGTTAATGAAAAAATTGAGTC--AAACTCTAATTAAA
>Trigonotylus_caelestialium
TTAACCAAAGCC-AAAAAGAGGCATTTCATTGTTAATGAAAATATTGAATAT-TAATTCTGGTTAAA
