# Supplementary material for: Comparative mitogenomic analysis of mirid bugs (Hemiptera: Miridae) and evaluation of potential DNA barcoding markers
Source: PeerJ. 2017 Aug 3;5:e3661. doi: 10.7717/peerj.3661 (PMC5545108; doi:10.7717/peerj.3661)
Supplement: Data S1 — Alignment of protein-coding genes, rRNA genes and tRNAs used in this study. [file peerj-05-3661-s012.zip › Raw data-Alignment of protein-coding genes, rRNA genes and tRNAs used in this study/trnP.fas]

>Adelphocoris_fasciaticollis
CAATGGATAGTTTAATATAAAATATTAATTTTGGAGATTAATGACAAGAGTTTATCTTTCTATTGA
>Adelphocoris_fasciaticollis_Yuan
CAATGGATAGTTTAATATAAAATATTAATTTTGGAGATTAATGACAAGAGTTTATCTTTCTATTGA
>Adelphocoris_lineolatus
CAATGGATAGTTTAATATAAAATATTAATTTTGGAGATTAATGACAAGAGTTTTTCTTTCTATTGA
>Adelphocoris_lineolatus_Yuan
CAATGGATAGTTTAATATAAAATATTAATTTTGGAGATTAATGACAAGAGTTTTTCTTTCTATTGA
>Adelphocoris_nigritylus
CAATGGATAGTTTAATATAAAATATTAATTTTGGAGATTAATGACAAGAGTTTTTCTTTCTATTGA
>Adelphocoris_suturalis
CAATGGATAGTTTAATATAAAATATTAATTTTGGAGATTAATGACAAGAGTTTTTCTTTCTATTGA
>Adelphocoris_suturalis_Yuan
CAATGGATAGTTTAATATAAAATATTAATTTTGGAGATTAATGACAAGAGTTTTTCTTTCTATTGA
>Apolygus_lucorum
CAGTTGATAGTTTAA-TAAAAATATTAATTTTGGAGATTAATGATGAGAAGTT-TCTTTCAACTGA
>Apolygus_lucorum_Yuan
CAGTTGATAGTTTAA-TAAAAATATTAATTTTGGAGATTAATGATGAGAAGTT-TCTTTCAACTGA
>Corizus_tetraspilus
CAGTAAATAGTTTAA-TTAAAATATTAATTTTGGAGATTAATGATGAAATTTTTTCTTT--ACTGA
>Eurydema_gebleri
CAGTAAATAGTTTAT-TTAAAATATTAATTTTGGAGATTAAAGATAAG--TTATACTTTTTACTGA
>Lygus_Hesperus
CAGTTGATAGTTTAA-ATAAAATATTAATTTTGGAGATTAATGATGAGAATTT-TCTTTCAATTGA
>Lygus_lineolaris
CAATTGATAGTTTAA-ATAAAATATTAATTTTGGAGATTAATGATGGGAATTT-TCTTTCAATTGA
>Lygus_pratenszs
CAGTTGATAGTTTAA-ATAAAATATTAATTTTGGAGATTAATGATGAGAATTT-TCTTTCAATTGA
>Lygus_rugulipennis
CAGTTGATAGTTTAA-AAAAAATATTAATTTTGGAGATTAATGATGGGAATTT-TCTTTCAATTGA
>Nesidiocoris_tenuis
CAATAAGTAGTTTAAGTTAAAATGTTAATTTTGGAGATTAATGATGG---TTTTTACTCTTATTGA
>Trigonotylus_caelestialium
CAGCAGGTAGTTTAA-GCAAAATATTAATTTTGGAGGTTGATGATGGGATTT--TCTTTCTGCTGA
