# Supplementary material for: Comparative mitogenomic analysis of mirid bugs (Hemiptera: Miridae) and evaluation of potential DNA barcoding markers
Source: PeerJ. 2017 Aug 3;5:e3661. doi: 10.7717/peerj.3661 (PMC5545108; doi:10.7717/peerj.3661)
Supplement: Data S1 — Alignment of protein-coding genes, rRNA genes and tRNAs used in this study. [file peerj-05-3661-s012.zip › Raw data-Alignment of protein-coding genes, rRNA genes and tRNAs used in this study/trnQ.fas]

>Adelphocoris_fasciaticollis
TATATTTTGTTGTATGATGCATATAGAATTTTGATTTCTAAGGATTTAGTTTAATTCTAAAAAATATAA
>Adelphocoris_fasciaticollis_Yuan
?????????????????????????????????????????????????????????????????????
>Adelphocoris_lineolatus
TATATTTTGTTGTATGGTGCATATAGAATTTTGATTTCTAAGGATTTAGTTTAATTCTAAAAAATATAA
>Adelphocoris_lineolatus_Yuan
TATATTTTGTTGTATGATGCATATAGAATTTTGATTTCTAAGGATTTAGTTTAATTCTAAAAAA-ATAA
>Adelphocoris_nigritylus
TATATTTTGTTGTATGATGCATATAGAATTTTGATTTCTATGGATTTAGTTTAATTCTAAAAGATATAA
>Adelphocoris_suturalis
TATATTTTGTTGTATGATGCATATAGAATTTTGATTTCTAGGGATTTAGTTTAATTCTAAAAAATATAA
>Adelphocoris_suturalis_Yuan
?????????????????????????????????????????????????????????????????????
>Apolygus_lucorum
TATATTTTGTTGTATGATGCATTCAGAGTTTTGATCTCTAAGGGTTTAGTTTAATTCAAAAAAATATAA
>Apolygus_lucorum_Yuan
TATATTTTGTTGTATGATGCATTTAGAGTTTTGATCTCTAAGGGTTTAGTTTAATTCTAAAAAATATAA
>Corizus_tetraspilus
TATATATTAGTGTAAGATGCACAAAGAATTTTGATTTCTTTAGATTTAGTTTAATTCTAAAATATATAA
>Eurydema_gebleri
TATATTTAAGTGTTTGATGCATTGAGAATTTTGATTTCTCAGGTCTTGGTTTAATTCCAAGAAATATAA
>Lygus_Hesperus
TATATTTTGTTGTATGATGCATTTAGAGTTTTGATCTCTACGGATTTAGTTTAATTCTAAAAAATATAA
>Lygus_lineolaris
TATATTTTGTTGTATGATGCATTTAGAGTTTTGGTCTCTACGGGTTTAGTTTAATTCTAAAAAATATAA
>Lygus_pratenszs
?????????????????????????????????????????????????????????????????????
>Lygus_rugulipennis
TATATTTTGTTGTATGATGCATATAGAATTTTGATTTCTAGGGATTTAGTTTAATTCTAAAAAATATAA
>Nesidiocoris_tenuis
TATATTTTAGTGTATGAAGCACATAGAATTTTGATTTCTATAGATTTAGTTTAATTCTAATAAATATAA
>Trigonotylus_caelestialium
TATATTTGGGTGTTTGATGCATTTAGAATTTTGATTTCTAAGGTTTTAGTTTAATTCTAAAAAATATAG
