# Supplementary material for: Comparative mitogenomic analysis of mirid bugs (Hemiptera: Miridae) and evaluation of potential DNA barcoding markers
Source: PeerJ. 2017 Aug 3;5:e3661. doi: 10.7717/peerj.3661 (PMC5545108; doi:10.7717/peerj.3661)
Supplement: Data S1 — Alignment of protein-coding genes, rRNA genes and tRNAs used in this study. [file peerj-05-3661-s012.zip › Raw data-Alignment of protein-coding genes, rRNA genes and tRNAs used in this study/trnR.fas]

>Adelphocoris_fasciaticollis
TAATAAGTAGTGAAGTAAAAT-TTACATTTAGTTTCGACCTAAAAATTTGAGA-AAAT----TCTCCTTACTTT--
>Adelphocoris_fasciaticollis_Yuan
TAATAAGTAGTGAAGTAAAAT-TTACATTTAGTTTCGACCTAAAAATTTGAGA-AAAT----TCTCCTTACTTT--
>Adelphocoris_lineolatus
----AAGTAGTGAAGTAAAAT-TTACATTTAGTTTCGACCTAAAAATTTGAGA-AAAT----TCTCCTTACTTT--
>Adelphocoris_lineolatus_Yuan
----AAGTAGTGAAGTAAAAT-TTACATTTAGTTTCGACCTAAAAATTTGAGG-AAAT----TCTCCTTACTTT--
>Adelphocoris_nigritylus
----AAGTAATGAAGTAAAAT-TTACATTTAGTTTCGACCTAAAAATTTGAGA-AAAT----TCTCCTTACTTT--
>Adelphocoris_suturalis
----AAGTAGTGAAGTAAAAT-TTACATTTAGTTTCGACCTAAAAATTTGAGA-AAAT----TCTCCTTACTTT--
>Adelphocoris_suturalis_Yuan
----AAGTAGTGAAGTAAAAT-TTACATTTAGTTTCGACCTAAAAATTTGAGA-AAAT----TCTCCTTACTTT--
>Apolygus_lucorum
-----AGTAATGAAGTAAAA--TTACATTTAGTTTCGACCTAAAATTAAGAGATTAAT----TCTCCTTACTTTTA
>Apolygus_lucorum_Yuan
-----AGTAATGAAGTAAAA--TTACATTTAGTTTCGACCTAAAATTAAGAGATTAAT----TCTCCTTACTTTTA
>Corizus_tetraspilus
-----AGTAATGAAGTAAAA--TTACATTTAGTTTCGACCTAAAA---TAAGA-GAATTA--TCTCCTTACTT---
>Eurydema_gebleri
-----GATAATGAAGTAAAATTTTACATTTAGTTTCGACCTAA-ATCATGGAA-TCAT----TTCCCTTATCT---
>Lygus_Hesperus
----AAGTAGTGAAGTAATAT-TTACATTTAGTTTCGACCTAAAATTTAGAGA-GAATTATCTCTCCTTACTTT--
>Lygus_lineolaris
CACAAAGTAGTGAAGTAATAT-TTACAATTAGTTTCGACCTAAGATTTAGAGA-GAATTATCTCTCCTTACTTT--
>Lygus_pratenszs
CACAAAGTAGTGAAGTAATAT-TTACATTTAGTTTCGACCTAAAATTTAGAGA-GAATTATATCTCCTTACTTT--
>Lygus_rugulipennis
TAAAAAGTAGTGAAGTAATAT-TTACATTTAGTTTCGACCTAAAATTTAGAGAATTAT----TCTCCTTACTTT--
>Nesidiocoris_tenuis
----AAGTAATGAAGTAAAT--ATACATTTAGTTTCGACCTAAAATTTAGAGA-TAAA----TCTCCTTACTTT--
>Trigonotylus_caelestialium
-----AGTAGTGAAGTAAAATATTACATTTAGTTTCGACCTAAAATTAAGAGA-AATT----TCTCCTTACTT---
