# Supplementary material for: Comparative mitogenomic analysis of mirid bugs (Hemiptera: Miridae) and evaluation of potential DNA barcoding markers
Source: PeerJ. 2017 Aug 3;5:e3661. doi: 10.7717/peerj.3661 (PMC5545108; doi:10.7717/peerj.3661)
Supplement: Data S1 — Alignment of protein-coding genes, rRNA genes and tRNAs used in this study. [file peerj-05-3661-s012.zip › Raw data-Alignment of protein-coding genes, rRNA genes and tRNAs used in this study/trnS1(AGN).fas]

>Adelphocoris_fasciaticollis
-AAGAGAATGTTGTATCTAAAAGAAGCTTCTAACTTCTTATTAAAGCGGTTAGATTCCGTTTTTCTCTTA
>Adelphocoris_fasciaticollis_Yuan
-AAGAGAATGTTGTATCTAAAAGAAGCTTCTAACTTCTTATTAAAGCGGTTAGATTCCGTTTTTCTCTTA
>Adelphocoris_lineolatus
-AAGAGAATGTTGTATCTAAAAGAAGCTTCTAACTTCTTATTAAAGCGGTTAGATTCCGTTTTTCTCTTA
>Adelphocoris_lineolatus_Yuan
-AAGAGAATGTTGTATCTAAAAGAAGCTTCTAACTTCTTATTAAAGCGGTTAGATTCCGTTTTTCTCTTA
>Adelphocoris_nigritylus
-AAGAGAATGTTGTATCTAAAAGAAGCTTCTAACTTCTTATTAAAGCGGTTAGATTCCGTTTTTCTCTTA
>Adelphocoris_suturalis
-AAGAGAATGTTGTATCTAAAAGAAGCTTCTAACTTCTTATTAAAGCGGTTAGACTCCGTTTTTCTCTTA
>Adelphocoris_suturalis_Yuan
-AAGAGAATGTTGTATCTAAAAGAAGCTTCTAACTTCTTATTAAAGCGGTTAGACTCCGTTTTTCTCTTA
>Apolygus_lucorum
-AAGAGAATGTTGTTTCTAAAAGGAGCTGCTAACTACCTTTTAAAGCGGTTAAATTCCGTTTTTCTCTTA
>Apolygus_lucorum_Yuan
-AAGAGAATGTTGTTTCTAAAAGGAGCTGCTAACTACCTTTTAAAGCGGTTAAATTCCGTTTTTCTCTTA
>Corizus_tetraspilus
-AAGGGAATGAAGTTTCTGAAAGAAGCTGCTAACTATCTTTCAATGCGGTTAAAATCCGTATTTCCCTTA
>Eurydema_gebleri
-AAGAGAATGATGATTCTAAAAGAAGCTGCTAACTATCTTTTAAAGCGGTTAAAATCCGTTTTTCTCTTA
>Lygus_Hesperus
AAAGAGAATGTTGTATCTAAAAGGAGCTGCTAACTACCTTTTAAAGCGGTTAAATCCCGTTTTTC-----
>Lygus_lineolaris
-AAGAGAATGTTGTATCTAAAAGGAGCTGCTAACTACCTTTTAAAGCGGTTAAATCCCGTTTTTCTCTTA
>Lygus_pratenszs
-AAGAGAATGTTGTATCTAAAAGGAGCTGCTAACTACCTTTTAAAGCGGTTAAATCCCGTTTTTCTCTTA
>Lygus_rugulipennis
-AAGAGAATGTTGTATCTAAAAGGAGCTGCTAACTACCTTTTAAAGCGGTTAAATCCCGTTTTTCTCTTA
>Nesidiocoris_tenuis
-AAGAGAATGAAGT-CCTAAAAGAAGCTGCTAACTATCTTTTAAAGCGGTTAAAATCCGTTTTTCTCTTA
>Trigonotylus_caelestialium
--AGAGAAAGTTGTAACTAAAAGTAGCTGCTAACTAACTTTTAAAGCGGTTAAAATCCGTTTTTCTCTT-
