# Supplementary material for: Comparative mitogenomic analysis of mirid bugs (Hemiptera: Miridae) and evaluation of potential DNA barcoding markers
Source: PeerJ. 2017 Aug 3;5:e3661. doi: 10.7717/peerj.3661 (PMC5545108; doi:10.7717/peerj.3661)
Supplement: Data S1 — Alignment of protein-coding genes, rRNA genes and tRNAs used in this study. [file peerj-05-3661-s012.zip › Raw data-Alignment of protein-coding genes, rRNA genes and tRNAs used in this study/trnS2(UCN).fas]

>Adelphocoris_fasciaticollis
AGTTAATAAGCTTAT---AAGCATATATTTTGAAAATATAAGATAAAGA-TTAAATTCTTTATTAACTT
>Adelphocoris_fasciaticollis_Yuan
AGTTAATAAGCTTAT---AAGCATATATTTTGAAAATATAAGATAAAGA-TTAAATTCTTTATTAACTT
>Adelphocoris_lineolatus
AGTTAATAAGCTTAT---AAGCATATATTTTGAAAATATAAGATAAAGA-TTAAATTCTTTATTAACTT
>Adelphocoris_lineolatus_Yuan
AGTTAATAAGCTTAT---AAGCATATATTTTGAAAATATAAGATAAAGA-TTAAATTCTTTATTAACTT
>Adelphocoris_nigritylus
AGTTAATAAGCTTAT---AAGCATATATTTTGAAAATATAAGATAAAGA-TTAAATTCTTTATTAACTT
>Adelphocoris_suturalis
AGTTAATAAGCTTAT---AAGCATATATTTTGAAAATATAAGATAAAGA-TTAAATTCTTTATTAACTT
>Adelphocoris_suturalis_Yuan
AGTTAATAAGCTTAT---AAGCATATATTTTGAAAATATAAGATAAAGA-TTAAATTCTTTATTAACTT
>Apolygus_lucorum
AGTTAATAAGCTTTAGA-AAGCATATATTTTGAAAATATAAGAAAAAGGTTTAATTCCTTTATTAGCTT
>Apolygus_lucorum_Yuan
AGTTAATAAGCTTTAGA-AAGCATATATTTTGAAAATATAAGAAAAAGGTTTAATTCCTTTATTAGCTT
>Corizus_tetraspilus
AGTTAATAAACTTTAGATAAGTATATACTTTGAAAGTATATTATAATGGTTAAATTCCATTATTAACTT
>Eurydema_gebleri
AGTCAATAAGTTTTAGATAAACTTATACTTTGAAAGTATATAATGAAAGTTAAATTCTTTCATTGACTT
>Lygus_Hesperus
AGTTAATAAGCTTTA-A-AAGCATATATTTTGAAAATATAAGAAAAAGGTTTAATTCCTTTATTAACTT
>Lygus_lineolaris
AGTTAATAAGCTTTA-C-AAGCATATATTTTGAAAATATAAGAAAAAGGTTTAATTCCTTTATTAACTT
>Lygus_pratenszs
AGTTAATAAGCTTTA-A-AAGCATATATTTTGAAAATATAAGAAAAAGGTTTAATTCCTTTATTAACTT
>Lygus_rugulipennis
AGTTAATAAGCTTTA-A-AAGCATATATTTTGAAAATATAAGAAAAAGGTTTAATTCCTTTATTAACTT
>Nesidiocoris_tenuis
AGTTTATAAGCTATA---AAGCATATATTTTGAAAATATAAGATAAAGATTAATAATCTTTATAAACTT
>Trigonotylus_caelestialium
AGTTAATAAGCTTTA---AAGCATATATTTTGAAAATATAAGAAAAAGG-TTAAGTCCTTTATTAACTT
