# Supplementary material for: Comparative mitogenomic analysis of mirid bugs (Hemiptera: Miridae) and evaluation of potential DNA barcoding markers
Source: PeerJ. 2017 Aug 3;5:e3661. doi: 10.7717/peerj.3661 (PMC5545108; doi:10.7717/peerj.3661)
Supplement: Data S1 — Alignment of protein-coding genes, rRNA genes and tRNAs used in this study. [file peerj-05-3661-s012.zip › Raw data-Alignment of protein-coding genes, rRNA genes and tRNAs used in this study/trnT.fas]

>Adelphocoris_fasciaticollis
GTTTTAATAGTTTAAAGT-AAAATAATGATCTTGTAAATCATAGATAGAT------TAGTCTTTAAAACT
>Adelphocoris_fasciaticollis_Yuan
GTTTTAATAGTTTAAAGT-AAAATAATGATCTTGTAAATCATAGATAGAT------TAGTCTTTAAAACT
>Adelphocoris_lineolatus
GTTTTAATAGTTTAAGGT-AAAATAATGATCTTGTAAATCATAGATAGAT------TAGTCTTTAAAACT
>Adelphocoris_lineolatus_Yuan
GTTTTAATAGTTTAAGGT-AAAATAATGATCTTGTAAATCATAGATAGAT------TAGTCTTTAAAACT
>Adelphocoris_nigritylus
GTTTTAATAGTTTAAAGT-AAAATAATGATCTTGTAAATCATAGATAGAT------TAGTCTTTAAAACT
>Adelphocoris_suturalis
GTTTTAATAGTTTAAAGTAAAAATAATGATCTTGTAAATCATAGATAGAT------TAGTCTTTAAAACT
>Adelphocoris_suturalis_Yuan
GTTTTAATAGTTTAAAGT-AAAATAATGATCTTGTAAATCATAGATAGAT------TAGTCTTTAAAACT
>Apolygus_lucorum
GTTTTAATAGTTTAAAAT-AAAATAATGATCTTGTAAATCATAGATAGGA------TAACCTTTAAAACT
>Apolygus_lucorum_Yuan
GTTTTAATAGTTTAAAAT-AAAATAATGATCTTGTAAATCATAGATAGGA------TAACCTTTAAAACT
>Corizus_tetraspilus
GTTTTAATAGTTTAAAT--AAAATTATGATCTTGTAAATCATAGATAGGA-----TTAACCTTTAAAACT
>Eurydema_gebleri
GTTTTAATAGTTTAATTA-AAAACAATGATTTTGTAAATCATAAATAGGG---AATTTACCTTTAAAACT
>Lygus_Hesperus
GTTTTAATAGTTTAAAA--AAAACAATGATCTTGTAAATCATAAATAGGA--ATCCACACCTTTAAAACT
>Lygus_lineolaris
GTTTTAATAGTTTAAAA--AAAACAATGATCTTGTAAATCATAAATAGGT--ATCCAAACCTTTAAAACT
>Lygus_pratenszs
GTTTTAATAGTTTAAAA--AAAACAATGATCTTGTAAATCATAAATAGGC--ATCCACACCTTTAAAACT
>Lygus_rugulipennis
GTTTTAATAGTTTAAAA--AAAACAATGATCTTGTAAATCATAAATAGGTAAATCTAAACCTTTAAAACT
>Nesidiocoris_tenuis
GTTTTAATAGTTTAATA--AAAACAGTGATTTTGTAAATCAAAATTAGTA------AATACTTTAAAACT
>Trigonotylus_caelestialium
GTTTTAATAGTTTAATTA-AAAACATTGATCTTGTAAATCAAAAATAAGT-----ATAACTTTTAAAACT
