# Supplementary material for: Comparative mitogenomic analysis of mirid bugs (Hemiptera: Miridae) and evaluation of potential DNA barcoding markers
Source: PeerJ. 2017 Aug 3;5:e3661. doi: 10.7717/peerj.3661 (PMC5545108; doi:10.7717/peerj.3661)
Supplement: Data S1 — Alignment of protein-coding genes, rRNA genes and tRNAs used in this study. [file peerj-05-3661-s012.zip › Raw data-Alignment of protein-coding genes, rRNA genes and tRNAs used in this study/trnV.fas]

>Adelphocoris_fasciaticollis
-CAAATTAATTCT-TTATTGAAG--TTATTATTTACATTAATAATTTGATT-GTGAAATTCAATCTAATTTGA
>Adelphocoris_fasciaticollis_Yuan
-CAAATTAATTCT-TTATTGAAG--TTATTATTTACATTAATAATTTGATT-GTGAAATTCAATCTAATTTGA
>Adelphocoris_lineolatus
-CAAATTAATTCT-TTATTGAAG--TTATTATTTACATTAATAATTTGATT-GTGAAATTCAATCTAATTTGA
>Adelphocoris_lineolatus_Yuan
-CAAATTAATTCT-TTATTGAAG--TTATTATTTACATTAATAATTTGATT-GTGAAATTCAATCTAATTTGA
>Adelphocoris_nigritylus
-CAAATTAATTCT-TTATTGGAG--TTATTATTTACATTAATAATTTGATT-GTGAAATTCAATCTAATTTGA
>Adelphocoris_suturalis
-CAAATTAATTCT-TTATTGAAG--TTATTATTTACATTAATAATTTGATT-GTGAAATTCAATCTAATTTGA
>Adelphocoris_suturalis_Yuan
-CAAATTAATTCT-TTATTGAAG--TTATTATTTACATTAATAATTTGATT-GTGAAATTCAATCTAATTTGA
>Apolygus_lucorum
-CAAATTAAAGCT-TAAAATAAGCATCATTATTTACATTAATGTTTTGGTT-GTGTGATTCAACCTAATTTGA
>Apolygus_lucorum_Yuan
-CAAATTAAAGCT-TAAAATAAGCATCATTATTTACATTAATGTTTTGGTT-GTGTGATTCAACCTAATTTGA
>Corizus_tetraspilus
-CAAGTTAAATCT--AAGTGATG--ATATTATTTACAATAATATTTTGGTTCGTGCAATTCGTTCTGACTTGA
>Eurydema_gebleri
-CAAGTTATAACT-AGGTTAA----CTTTTACTTACATTAAAAGTTTTATTTGTGCGATTCAAATTAACTTGA
>Lygus_Hesperus
-CAAATTAAGGCTAAAATAGTCG--TTATTATTTACATTAATAATTTGATT-GTGAAATTCAATCTAATTTGA
>Lygus_lineolaris
-CAAATTAAGGCTAAAATAGTCG--TTATTATTTACATTAATAATTTGATT-GTGAAATTCAATCTAATTTGA
>Lygus_pratenszs
-CAAATTAAGGCTAAAATAGTCG--TTATTATTTACATTAATAATTTGATT-GTGAAATTCAATCTAATTTGA
>Lygus_rugulipennis
-CGAATTAAGGCTAAAATAGTCA--TTATTATTTACATTAATAATTTGATT-GTGAAATTCAATCTAATTTGA
>Nesidiocoris_tenuis
TCAAACTAAACCTAGTTTTAGGG--TTATTATTTACATTAATAATTAGACT-TAGAAGTCTAGTTTGAT----
>Trigonotylus_caelestialium
-CAAATCAAAGCTTAAATTAGCA--TTATTATTTACATTAATAAGATGATT-ATTAAATT-AGTCTGGTTTGA
