# Supplementary material for: Comparative mitogenomic analysis of mirid bugs (Hemiptera: Miridae) and evaluation of potential DNA barcoding markers
Source: PeerJ. 2017 Aug 3;5:e3661. doi: 10.7717/peerj.3661 (PMC5545108; doi:10.7717/peerj.3661)
Supplement: Data S1 — Alignment of protein-coding genes, rRNA genes and tRNAs used in this study. [file peerj-05-3661-s012.zip › Raw data-Alignment of protein-coding genes, rRNA genes and tRNAs used in this study/trnW.fas]

>Adelphocoris_fasciaticollis
AAAGCTTTAAGTT--ATAT-AAACTAATAACCTTCAAAGT----TATAAATACATCAAAT-TGTAAGCTTTA
>Adelphocoris_fasciaticollis_Yuan
AAAGCTTTAAGTT--ATAT-AAACTAATAACCTTCAAAGT----TATAAATACATCAAAT-TGTAAGCTTTA
>Adelphocoris_lineolatus
AAAGCTTTAAGTT--ATAT-AAACTAATAACCTTCAAAGT----TATAAATACATCAAAT-TGTAAGCTTTA
>Adelphocoris_lineolatus_Yuan
AAAGCTTTAAGTT--ATAT-AAACTAATAACCTTCAAAGT----TATAAATACATCAAAT-TGTAAGCTTTA
>Adelphocoris_nigritylus
AAAGCTTTAAGTT--ATAA-AAACTAATAACCTTCAAAGT----TATAAATACATCAAAT-TGTAAGCTTTA
>Adelphocoris_suturalis
AAAGCTTTAAGTT--ATAA-AAACTAATAACCTTCAAAGT----TATAAATACATAAAAT-TGTAAGCTTTA
>Adelphocoris_suturalis_Yuan
AAAGCTTTAAGTT--ATAA-AAACTAATAACCTTCAAAGT----TATAAATACATCAAAT-TGTAAGCTTTA
>Apolygus_lucorum
AAAGCTTTAAGTT--AAAA-AAACTAATAACCTTCAAAGT----TATTAATACAAAATATTTGTAAGCTTTA
>Apolygus_lucorum_Yuan
AAAGCTTTAAGTT--AAAA-AAACTAATAACCTTCAAAGT----TATTAATACAAGATATTTGTAAGCTTTA
>Corizus_tetraspilus
AAAGCTTTAAGTT--AAAT-AAACTATTAACCTTCAAAGTTAAATATATATATATATATTATATAAGCTTTA
>Eurydema_gebleri
AAAGCTTTAAGTTAAATAT-AAACTATTAACCTTCAAAGT----TAAAAATATATTATA--TATAAGCTTTA
>Lygus_Hesperus
AAAGCTTTAAGTT--AAAA-AAACTAATAACCTTCAAAGT----TATAAATATATAAAATATATAAGCTTTA
>Lygus_lineolaris
AAAGCTTTAAGTT--AAAA-AAACTAATAACCTTCAAAGT----TATAAATATATAAAATATATAAGCTTTA
>Lygus_pratenszs
AAAGCTTTAAGTT--AAAA-AAACTAATAACCTTCAAAGT----TATAAATATATAAAATTTATAAGCTTTA
>Lygus_rugulipennis
AAAGCTTTAAGTT--AAAA-AAACTAATAACCTTCAAAGT----TATAAATATATAAGATATATAAGCTTTA
>Nesidiocoris_tenuis
AAAACCTTAAGTT--ATGTCAAACTATTAACCTTCAAAGT----TAAATATATACCAAG--TATAGGTTTTA
>Trigonotylus_caelestialium
AAAGCTTTAAGTT--AAAA-AAACTAATAACCTTCAAAGT----TATAAATATATATAAA-TGTAAGCTTTA
