# Supplementary material for: Comparative mitogenomic analysis of mirid bugs (Hemiptera: Miridae) and evaluation of potential DNA barcoding markers
Source: PeerJ. 2017 Aug 3;5:e3661. doi: 10.7717/peerj.3661 (PMC5545108; doi:10.7717/peerj.3661)
Supplement: Data S1 — Alignment of protein-coding genes, rRNA genes and tRNAs used in this study. [file peerj-05-3661-s012.zip › Raw data-Alignment of protein-coding genes, rRNA genes and tRNAs used in this study/trnY.fas]

>Adelphocoris_fasciaticollis
GATAGGATGGCTGAA---GTTTAGGCTATAAATTGTAAATTTATATATGGTATAGTATTATCTCCTTTCA
>Adelphocoris_fasciaticollis_Yuan
GATAGGATGGCTGAA---GTTTAGGCTATAAATTGTAAATTTATATATGGTATAGTATTATCTCCTTTCA
>Adelphocoris_lineolatus
GATAGGATGGCTGAA---GTTTAGGCTATAAATTGTAAATTTATATATGATATAATATTATCTCCTTTCA
>Adelphocoris_lineolatus_Yuan
GATAGGATGGCTGAA---GTTTAGGCTATAAATTGTAAATTTATATATGATATAATATTATCTCCTTTCA
>Adelphocoris_nigritylus
GATAGGATGGCTGAA---GTTTAGGCTATAAATTGTAAATTTATATATGGTATAATATTATCTCCTTTCA
>Adelphocoris_suturalis
GATAGGATGGCTGAA---GTTTAGGCTATAAATTGTAAATTTATATATGGTATAATATTATCTCCTTTCA
>Adelphocoris_suturalis_Yuan
GATAGGATGGCTGAA---GTTTAGGCTATAAATTGTAAATTTATATATGGTATAATATTATCTCCTTTCA
>Apolygus_lucorum
GATAGGATGGCTGAA---TTTTAGGTTATAAATTGTAAATTTATATATGGTAT-TTA-TACCTCTTATCA
>Apolygus_lucorum_Yuan
GATAGGATGGCTGAA---TTTTAGGTTATAAATTGTAAATTTATATATGGTAT-TTA-TACCTCTTATCA
>Corizus_tetraspilus
GATAAGGTGGCTGAAAT-GTTTAGGCTATAAATTGTAAATTTATATATGGTAAA----TACCTCTTATCA
>Eurydema_gebleri
GATAGAGTGACTGAA---TTATAGGTGATAAATTGTAAATTTATTTATGGC-TAGAA-GGCCCTCTATCA
>Lygus_Hesperus
GATAAGGTGGCTGAA---TTTTAGGTTATAAATTGTAAATTTATATATGGTGTAATA-TACCTCTTATCA
>Lygus_lineolaris
GATAAGGTGGCTGAA---TTTTAGGTTATAAATTGTAAATTTATATATGGTATAATA-TACCCCTTATTA
>Lygus_pratenszs
GATAAGGTGGCTGAA---TTTTAGGTTATAAATTGTAAATTTATATATGGTGTAATA-TACCTCTTATCA
>Lygus_rugulipennis
GATAAGGTGGCTGAA---TTTTAGGTTATAAATTGTAAATTTATATATGGTATAATA-TACCTCTTATCA
>Nesidiocoris_tenuis
GAAAAGGTGGCTGAATTAATTTAGGCGATAAATTGTAAATTTATTTATGGTGGA----TACCCCTTTTCA
>Trigonotylus_caelestialium
GATAGGGTGGCTGAAT--TTTTAGGTTGCAAATTGTAAATTTGTATATGGTTTTGAA-TACCCCCTTTCA
