# Supplementary material for: Comparative mitogenomic analysis of mirid bugs (Hemiptera: Miridae) and evaluation of potential DNA barcoding markers
Source: PeerJ. 2017 Aug 3;5:e3661. doi: 10.7717/peerj.3661 (PMC5545108; doi:10.7717/peerj.3661)
Supplement: Data S2 — Mitochondrial genome sequences of five mirids sequenced in this study. [file peerj-05-3661-s013.zip]

Archive with 6 entries (5 files):
- Raw data-Mitochondrial genome sequences of five mirids sequenced in this study/Adelphocoris fasciaticollis KU234536.fasta
- Raw data-Mitochondrial genome sequences of five mirids sequenced in this study/Adelphocoris lineolatus KU234537.fasta
- Raw data-Mitochondrial genome sequences of five mirids sequenced in this study/Adelphocoris suturalis KU234538.fasta
- Raw data-Mitochondrial genome sequences of five mirids sequenced in this study/Apolygus lucorum KU234539.fasta
- Raw data-Mitochondrial genome sequences of five mirids sequenced in this study/Lygus pratenszs KU234540.fasta
- Raw data-Mitochondrial genome sequences of five mirids sequenced in this study/
