# Supplementary material for: Comparative mitogenomic analysis of mirid bugs (Hemiptera: Miridae) and evaluation of potential DNA barcoding markers
Source: PeerJ. 2017 Aug 3;5:e3661. doi: 10.7717/peerj.3661 (PMC5545108; doi:10.7717/peerj.3661)
Supplement: Data S2 — Mitochondrial genome sequences of five mirids sequenced in this study. [file peerj-05-3661-s013.zip › Raw data-Mitochondrial genome sequences of five mirids sequenced in this study/Adelphocoris suturalis KU234538.fasta]

>Adelphocoris suturalis KU234538
ATTATAAAAACATCAAGAAAAATATTATTTTTTATTATAACCATAACTAGAACAATAATGGTATTAAGATCAAATGATATATTAAATATATGAATTGGATTAGAAATTAATCTGATATCATTTATTCCCTTAATATATGAAAATAAAAATAATTTTCTTACCCAAAGATCTATAATATATTTCTTAATCCAAAGAATAGCATCAATAATATTAATTATTATAATCTTAATAAATATATTTATATATATTAATATATGAATAGAAATAATAAACATTATTATATTAACAATAATAATAAAAATAGGCATACCACCATTTCATATATGATTCCCAGAAATAATATCAAAAATAAGATGAAAAACATGTGTTATATTAATAACATGACAAAAAGTAGCCCCAATATATATCCTATCCTTAATTATAAATAATAATAAATTAACAATATTAATTATAATAACCTCTACAATTACAGGAGCTATTATAGGGTTAAATCATACATCAACACAAAAAATTATAGCATACTCATCTATTAATCATATAGGATGAATAATGGCATGTGCTAGAATGAACTCAAAAATATGAATTATATACATAATAATATATTCATTAATAACAATTATATTAGGAATATATATATACAAATATAATATTATATATATCAACCAATATAACAATATATCAATAAATATAACAGAAAAAATATCAGTATTAGTAATAATATTGAGAATAGGAGGACTACCTCCTTTTATAGGATTCATACCAAAATGAATCACAATTGAATATATAATTATATCAAATGAATTTATATTATTAACTATTATATCAATATCATCACTAATTACACTAATATATTACCTACGTATAATTAGGTCTATAATATTAGTTATAAGCCACTCACAAAAATGAATATTTATAAACAAAAAAGAAGCATCAACTAACATATTATATATTAATATATTAATACCTATATTAATCATTATATTAAACTTTATATAAAGCTTTAAGTTATAAAAACTAATAACCTTCAAAGTTATAAATACATCAAATTGTAAGCTTTAGTGTTAACACTACTTTAGAATTGCAATCTAATATCATATATTGAATATAAAGCCATGAAAGGAGATAATATTATACCATATATAAATTTACAATTTATAGCCTAAACTTCAGCCATCCTATCTTACCATGAATAAATGATTATTTTCCACAAATCACAAAGATATTGGCACTTTATATTTCATCTTAGGAATATGAGCAGGAATATTAGGAACATCATTAAGATGAATTATTCGAATCGAATTAGGAATACCAGGATCATTCATTGGAGATGATCAAACATATAATGTAGTAGTCACCGCACATGCATTTATCATAATCTTTTTTATAGTAATACCAATCATAATTGGAGGATTTGGAAATTGACTAGTACCTTTAATAATTGGAGCCCCTGATATAGCATTCCCACGAATAAATAATATAAGATTCTGATTATTACCCCCATCAATTACATTGTTAATAATAAGAAGAATTGTAGAAAAAGGTGCAGGCACTGGATGAACAGTATACCCACCATTATCAGCAAATATTGCACATAATGGAGCATCAGTAGACTTAGCAATCTTCTCACTCCATTTAGCAGGAGTATCATCAATTCTAGGAGCAGTAAATTTTATCTCAACCATTTTTAATATACGACCAGTAGGAATAACTGCTGAACGAATTCCATTATTTGTATGATCAGTAGGAATCACTGCTTTACTTCTATTATTATCATTACCTGTATTAGCAGGGGCAATCACAATATTATTAACTGACCGAAACTTCAATACATCTTTCTTCGACCCAGCAGGAGGGGGGGATCCAATTTTATATCAACATCTATTTTGATTCTTTGGACATCCAGAAGTATATATTCTAATCCTACCAGGATTTGGATTAATCTCACATATTATTATACAAGAAAGAGGAAAAAATGAAACATTTGGATCATTAGGAATAATCTATGCAATAATAGCAATCGGATTATTAGGCTTTATTGTATGAGCACATCATATATTTACAGTTGGAATAGATGTTGATACACGAGCATACTTTACATCAGCAACCATAATTATTGCCGTACCTACAGGTATCAAAATTTTCAGTTGACTAGCAACCATTCATGGTACAAATATTAATTATTCAGTACCCATAATATGAGCAATAGGATTTGTATTTCTATTCACTATAGGGGGATTAACAGGAGTAATTTTAGCAAATTCGTCCATTGATATCATCCTGCACGACACTTATTATGTAGTAGCACATTTCCACTATGTGCTATCCATAGGGGCAGTATTTGCCATCATTGGAAGATTCATTCAATGATACCCACTATTTACCGGAATCACATTAAATCCTAAATGATTAAAAGTACAATTCATAATAATATTTATTGGTGTAAATATAACATTTTTCCCACAACACTTTCTAGGATTAAGAGGAATACCCCGACGATATTCAGATTACCCTGACAGATTTACAACATGAAATGTTATTTCATCTATCGGGTCAAGAATCTCATTAATAAGAGTAATTTTATTAATCATAATTATTTGAGAAAGAATAATTTCAAAACGAAAAATAATTTTCCAGGAAAATCTTCCCTCTAGGATAGAATGAATACAAAACTCACCACCAGCTGAACATTCATATGCTGAATTACCCATCATTAGATCATTCTAATATGGCAGAAAAATGCTATGAACTTAAAATTCATATATAAAGAATAATCTTTTATTAGAAAATGCCAACTTGATCAAAATTATCTTTTCAAGATAGAAATTCACCTTTAATGGAACAACTAATTTTTTTCCATGATCACACCATAATAATTCTATCCATAATCACTATTATAGTATCATATATAATAATAACAATAATATATAATAAACTTATTAATCGATACCTGCTTGAAGGACAAATAATTGAGTTAATATGAACTATAATACCAGCCATCACACTATTATTTATTGCATTACCATCTCTAAAAATTCTATATATCATAGATGAAATAAATAAACCAATAATAACAATCAAAGCAATTGGACATCAATGATATTGATCATATGAATATTCAGATATAAAAAATATTGAAATAGAATCATATATAAAACCAACTAATGAACTTAACATAAATGAATTCCGACTATTAGAAGTAGATAACCGAGTAATTTTACCCATAAAATCAACAATCCGAATACTAGTTACATCATCGGATGTAATCCATTCTTGAACTATCCCAAGTATAGGAATTAAAATTGACGGGACACCTGGACGATTAAACCAGGGAAATATAAATATAAACCGACCAGGACTAATATTCGGGCAATGTTCTGAGATTTGCGGAGCAAATCACAGATTTATACCAATTGTAATTGAAAGAGTATCAATAAATCAATTCCTAAACTGATTAAATTCAAACTCATTAAGTGGCCGAAAAGAAAGCATTGGTCTTTTAAACCAAATTATAGTAAACATCAAATACTCTTAATGAAGAAATTAGTTTATCAAAAACATTAATTTGTCAAATTAAAAAAATTATAATATAATATTTCTTAATACCTCAAATATCGCCCATATGATGAACAACATTATTCTTAATATTCATTACAATATATATATGTTACGTAATTATCATATACTTTTTCATTTCATATAAAAAAAAAAATGAAATGAAAAAAAAAATAATTATTTATAAAATAAACTGAAAATGATAGCTAACCTATTCTCAACTTTTGACCCATCAACAAAAATTAATTTATCATTAAATTGAATAAAAATTATAATTGGTATAATAATTATACCATCATTATATTGAATAATACCCAAACAATATAATATAATATTTAATATATTAAATAACAATTTATATAAAGAATTTAAAATACTATTAGGAATTAACTCATTTGGAATAACAATTATAATTATTAGACTATTTATATATATCCTATTAAATAACATAATAGGGTTATTACCATATATTTTCACTAGAAGAAGACATTTAGTATTTACATTAACTTTAGCCCTGCCAATATGAGTAAGACTAATAATTTACGGATGAATTAATAAATATCAAATAATATTTGCACATCTTATCCCCACAGGGACACCAATAATACTTATACCATTTATAGTACTAATTGAAACAACCAGAAATTTAATCCGACCAGGATCTTTAGCTGTACGACTAACAGCTAATATAATTGCTGGACATCTACTTATAAGACTATTAGGAAATAATATATTAAATAGTAATACCATAATTATACCATTAATCATAATAATCCAAGCATTATTAATAATATTTGAAACAGCTGTTTCAATCATCCAAGCATATGTTTTTTCAATCCTTATAACATTATATTCTAGGGAAGTTAATTATGAGAAAACATAACCACCCATTCCATTTAGTAGATTATAGACCATGACCATTAACAAGATCAATTGGGGCACTTACACTTGTGTCAGGAATAATTATATGATTTCATATAAATAATATATATATATTCATATTAGGAATTATTATCCTATTATTATCAATATATCAATGATGACGAGATATTATTCGGGAAGGTACTTTCCAAGGAAAGCATACCATTAAAGTAGTTAAAGGACTAAAGATAGGTATAATTTTATTTATTACATCAGAAGTTTTTTTTTTCATTTCATTTTTCTGAGCATTTTTCCATAGAAAATTATCCCCAACTATCGAAATTGGTATAATTTGACCTCCTAAAGGAATCTTAACATTCAACCCAATACAGATTCCTTTATTAAATACAATAATTCTACTTTGTTCTGGAATCACTATCACATGAGCTCATCATGCAATAATAAAAAAAAATTTTAACCAGACCAAACAAGGATTAATTATAACAGTAAGATTAGGAATTTATTTCACTATCCTTCAAGCATACGAATACTATGAATCAACATTTACAATCAGAGATTCAATTTATGGGTCATGTTTTTTTATAGCAACCGGATTTCATGGCATCCATGTTATAATCGGTACAATTTTTATTATAACATGTTTAATTCGACATATTAAATATCATTTTTCCAGAAATCATCATTTTGGATTTGAAGCAGCAGCATGATACTGACACTTTGTTGATGTAGTATGACTATTTCTTTACATTACTATTTACTGATGAGGTAGATACTTTTTTAGTATAATATATTATATTTGACTTCCAATCAAAAGATCTTTCAAAGAAAAAGTAATATTAAAAATTACATTATCATTAATAATAGCAATTATTATATCAATAATAGTAATAATCCTATGTTCATTAATTAGAAAAAAAACAATTATTGATCGAGAAAAAATATCCCCATTCGAATGCGGTTTTGATCCAAAAAGATCATCACGATTACCATTTTCATCACAATTTTTCTTAATTGCCGTATTATTTCTAATTTTTGATATCGAAATTGTAATTATCTTACCTATAGTAATCACAATAAAAACAAGTAATATAATAAACTGATTTATTACATCAAGAATATTTATCACTATTCTAATTATAGGATTATACCACGAATGAAAAAATGGAATCCTAGAATGAGCTAAATGGGGTTATAGTTTTATAAAAATATATAATTTGCAATTATAAGAAATCAAAAAGGTTATCCTCATAACAAGTAGTGAAGTAAAATTTACATTTAGTTTCGACCTAAAAATTTGAGAAAATTCTCCTTACTTTTAACTAAAGCCAAATAGAGGCTTTTCATTGTTAATGAAAAAATTGAATCATATTCTAGTTAAAAGAGAATGTTGTATCTAAAAGAAGCTTCTAACTTCTTATTAAAGCGGTTAGACTCCGTTTTTCTCTTATTCAAATAGTTTATATTAAAACATTCCATTTTCAATGGAAAAATAAAATAATTTTTTTTGAATAAACATATATATATATATATTTGAGGAATAAAAATTCATAATAATATCTTCAATATTATGCTTTTAAATTTAAGCTACCCAAATAAATTATTAATATAATGATAAAAAAAATAAAAGTAAACATAAATAACTTCACATTATTAAACTCAATTAAATAATTAATTTTACTAATTATATATATATATATAATATGTGAATGTGAAAATATATATTCACCCCAACCCGAATCAATTACTATAAAATAAGATTTTGAAATATATATAAAATTTTTATATAAACCTAAAGTACTAAAAATAGGTATAAATCACATACCACCTATAAAATAAAACCCAAAAATAATAAAATTATTAATATAATTAATATCAAAATTTGAAAAAATATAAGCAACAAAAATCCCCAAAATAATAGAAAGGATAGGTATAAATTTTAATAAAAAAGGCATGAAAATAAAAATAGGAGTTTTAAATATAAACCACATCAATATTACCCCAAAAACAATAGATAAAAAGGTTAAAATTAACATAGAAAGTATCATTTTTATATTTTCATAGTATGACTGAAAAACATAATTACCCGAACCTATAAATATTAAATAATTAAATAAACGAAAACTATAAGATATAGTAAATATAACTGAAGCTATATATAAAAAATAATATATAAAGTTTATACCATTTATAGACATAACCTCTAAAATTAAATCCTTAGAATAAAACCCTGATAAAAAAGGTAAACCAGATAAAGAAAAAGACGAAATAATTAAACATGAAGAAGTATAAGGAAACATATTAATTACATAACCCATATCACGAATATCTTGAGAACTATTCATAGAATGAATAATTAATCCAGCACATAAAAATAGCAAAGACTTAAAAAAAGCATGAGTTAAAAGATGAAAAAAAGATAATATAGGAAAACCCATAAACAAAATACTTATTATTAAACCTAATTGTCTCAAAGTAGATAAAGCAATAATCTTTTTTAAATCAAACTCAAAGTTAGCACCCAATCCAGATATAAATATAGTTATTAAAGATAACATAATAAAAAAATCACAATTTAAATTATTCAAAAATGGACTAAAACGAATTATTAAATATACTCCTGCCGTAACCAAAGTAGAAGAATGAACTAAAGCAGAAACAGGAGTAGGAGCCGCTATAGCGGCTGGAAGCCAAGAAGAAAAAGGAATTTGAGCCCTCTTAGTAAAAGAGGCCAAAATACATATGTATACAATATATACTATATAATTATCAAAAAAACTTAAATAATAAATATAATTTCACCTACCATAATTTATTATTCAAGCAATACATATCAAAATAGAAACATCACCAATCCGATTAGTTATAATAGTTAATATTCCAGCATTATATGAATTATAATTTTGAAAATAAATCACTAAACCATATGAAACCAAACCTAAACCATCCCAGCCAAGAAGAATCCTAATCATATTAGGGCTAATAATTATAAATATTATTGAAATCACAAACATAAAAACCAATATTAAAAAACGATACTTATAATAATCATCCTGTATATAAGAATGACTATAAAAAATAACTATTGAAGAAATCAATAAAACACAACCTATAAATATTAATGATATATAATCAAAAATAAAAGATATACAAATATTTATAGAATTAATATTAATAATTTCCCAATCCATAAAAATTATATAATCAAATAATATAAAATATATACTCAAAAATATAAAAAATAAACCAAATAATAATATAAAAATAAAAATATAAATATATATAAAAAAAATAACCTAGAATATAAATATACCTATAATACCACAAATTATCATTCTAAAATTAAACTATCTAGATAAAATACCATTAAAGTAAACAAATCAATTTTTAATACTAAAAAATTTAAAGGAAATAAATGTATAAATAAAAGATAATATTCAATACAAAAACCACCTGAAGCACAATTAATACCACTATATAAAACCCCATGATTAACACTAGAATACAAATATATACTATATATACAACCTATAAAAGAAGCAAATATTAAATATAATATTGATATATAACTAAAAGAAACAACACCATTAATCAATATAATTTCTCCTAAAAGATTAATCCTAGGAGGACTAGATATATTATTAACCATTAAAATAAATCAAAATAAACAAACATTAGGTATAATAGTCAATAAACCCTTATTTATAAATAATCTTCGAGACATTGTCCGCTCATAAGAAATATTAGCTAAACAAAATATACCAGAGGAACATAAGCCGTGACCAATTATTATCAATAATGACCCAAGAATACCCACAATATTTATACTTATTAAACCACAAATTACTAAACCTATATGAGCTACAGAAGAATAAGCAATCAAAGACTTCATATCAACTTGAAATATACACAAAATACCAATAATAAAAATACCAAACAAACATAAAGAAATAAAATAAATATTTAAACAATAATTTTCTATAAAGAAAAATACACGTATAATACCATAACCCCCTAATTTCAACAAAACACCAGCTAAAATCATAGAACCAGAAATCGGAGCCTCAACATGAGCCTTTGGTAATCAAAAATGAATAAATACCATTGGTATTTTAACCAAAAAAGCTATCAATAAAGAAATATATAAATAAAAATTAAAATCAATCTTAATCAAAAAGTAAAATATACTAAAACAGAACGTTTTCAAATAAAAAATACCCAATAGTATAGGTAATGAAAAAAACAATGTATAAAACAATAAATAATAACCAGCCATTAAACGTTCAGGTTGATAGCCCCAACCAAAAATTAAAATTAAAGTAGGGATTAAACTACACTCAAAAAATAAATAATATATAAATAAATTATTAACCCTAAAAGTCAAAAATAAGAAAATAAGTATAAAAATAACCAAAAATATAAATTCATAAATATAATGATTATTTTTATATAAAAGAGAACTAGCCAAAATCATTAATAAAACAATCCATAGACTAAGTAATATTATAGAAATAGATAAAATATCACCCCCTCATATATAACTCACTATTCTATATCAAATATTTATATACATAAAATTATATATATATATAAATATAAATATAAAAAAAATAATCAAAATATATCAATTAAAAAAATTAATAAAAAGAACCAAAAAAGATAAACTTATAAACAATTTTATCATAATATAAAAAGAGAATTAATATTATCATTCCCATAACTACGAATAATAGAAACTAAAATAGATAAACCAAGTACACTTTCACATACAGAAAAAGTCAAAAAAATCAACAATATATATATATTACCAACAAAAATTATACAAGAAAATACTATTAATATATAAATACATAAAACTAAATATTCCAATCTTAATAAAGTCAAAAGTAAATGTTTACGTATAGAACAATATAATAATAAACCAGAAAAAAATATAAAAAAAACAAAATAATTAATAAAATAATATATAAAATATATAAAAATAAGTTTTAATAGTTTAAAGTAAAATAATGATCTTGTAAATCATAGATAGATTAGTCTTTAAAACTTCAATAGAAAGAAAAACTCTTGTCATTAATCTCCAAAATTAATATTTTATATTAAACTATCCATTGAAATCATAACAATTACATTCATAATATTAACAATTAATATAATAATAATTTATATAAAACATCCATTAAGAATAGGTATAATATTAATTTTACAAACAATATTAATATCCATATTAACAGGTTTAATAAACTCATTTTGAATATCATATATTTTATTAATCAGAATATTAAGAGGAGCACTTGTATTATTCATTTATATATCAAGAGTAGCATCAAATGAAAAATTTATAAATAAAAAATGAATATGAATATTCGCCATAACTATATTAATAATAAGATTATTATTTCTATTCTTAGAAAAAAAAATAATTATTAAAAATAATTATTTCAGAATAGAAATAATAAATAATGATATTTATCCATTAAATAAAATATTTAATATAGAAAATATAATTATAATTATATTCTTAATTATATATCTATTATTAACAATAATTGTATCTACTTACATGGTAAATATCTCTGAAGGACCTATGCGCTTTAAAATATAATATGAATAAACCCATACGAAAAAAACACCCCTTAATTAAAATTATTAATAATTCATTAATTGATTTACCCAGACCAAGAAGAATTTCATTATGATGAAACTTTGGTTCACTTATTGGACTATCATTAATAATCCAAATTATAACAGGACTATTCTTAGCCATACATTATACTCCTAATATTGAAATAGCATTCTCAAGAGTAATACATATTTGTCGAGACGTTAATAATGGATGATTACTACGAAATATACATGCAAACGGGGCTTCAATATTCTTTATTTGTTTATATTTACATATTGGACGAGGAATATATTATAGATCTTATAAATTAATCATAACATGAATAGTAGGTGTAATTTTACTATTAATAGTAATAGCAACAGCATTCTTAGGGTATGTTTTACCATGAGGACAAATATCACTATGAGGAGCAACTGTAATTACTAATTTACTATCAGCTATTCCATATTTAGGAAATGATATAGTAAAATGACTATGAGGAGGATTTTCAGTTGATAATGCTACACTTAACCGATTTTTCACTTTACACTTTCTATTACCATTTATTATTTCTATATTAGTAATAATCCATTTATTATTCCTACATCAAACAGGATCAAATAACCCTTTAGGATTAAATAGAAATATAGACAAAATCCCATTCCACCCATATTTTAGAATCAAAGATTATATAGGTATAATAATCACATTATTCATATTTATTATATTAAATTTATTAAACCCCCAAATATTAGGAGACCCTGAAAACTTTATTCCCGCTAATCCATTAGTAACACCTGTCCATATTCAACCAGAATGATATTTCCTATTTGCATACGCTATCCTCCGATCAATTCCCAATAAATTAGGAGGAGTTATTGCTATAATTATATCAATCATCATTATTATAATTTTACCATTCACTAATAAAAACAAATTCCAAAGCATAAGATTTTACCCATTAAACAAAATAATATTTTGATTAATATTTATTAATTTAATCTTATTAACTTGAATTGGAGCACGACCCGCAGAAGAACCTTATATTATCACAGGACAAATATTAACAACAACATATTTTATATATTTTATCATCAACCCTATTATATTAAAATACTGAGATAGAAATATTTAAAGTTAATAAGCTTATAAGCATATATTTTGAAAATATAAGATAAAGATTAAATTCTTTATTAACTTCACTTAATTAAATGAAATTAATCATATAGAAATATAAACCAAATATAAATAAAAAATAATTCAAAGATAAAGGCAAAAACATCTTTCAAGTCAAATACATCAATTTATCACAACGAAAGCGAGGTAAAGTACCTCGTACTCAAATAAAAGAAAAAACAATAAAAACCCATTTTATAAAAAACAAAATTGAATAAACATCACAACCAATAAAAATAATACAAGACAATATACTTATAAAAATAATATTTATATATTCAGATAAAAAAATAAAAGCAAACCCCCCTCTCCTATATTCAACATTAAAACCAGAAACCAACTCAGATTCACCCTCTGCAAAATCAAAGGGCGAACGATTTGTTTCAGCCAAACATGAACTAAATCAACAAAAAAATATAGGAATAGAAATAAATATAAACCAAACATTATATTGATAATACATAAAGTCAAAAATATTATATCTATAAATATATAATAGAAAACAAATAATAATAAGAGCTATTCTTACTTCATAAGAAATAGTCTGAGCAACAGAACGCAAACCCCCCAAAAGGGCATAATTAGAATTAGAAGGTCAACCACACAATAAAACTCCATAAACCCCCATTCCAGTACAACATAAAAAAAATAATATACCATAATTAAAAGTATAAATATTTATAAAATAAGGAAATAAAACCCATAAAATAAAAGATAATATTAATATAAAAATAGGAACTATTATATAAATAATATAATTAGACATAAAAGGATAAGTCTGTTCTTTAAAAAATAACTTAATCCCATCAGAAAATGGCTGAAGTAAACCTATAAAACCCACCTTATTAGGACCTTTACGAAGCTGAATATATCTTAAGACCTTACGCTCCAATAAAGTAACAAAAGCAACAGAGATCAAAATAAAAATTAACAAAATTAAAAAATTAATGACAAAAATTACTATTTGTAATATAAATTACATTAATAAATTCTAAATTTATTACATTTTTCTGCCAAAATAGTAAATTTTAAAAATAAACAATAAACAAAAATTATTCCTAAAATTTGGTCCTTTCGTACTAAAATTTTATATAAAATTAAGGATAGAAACCGACCTGGCTCACGCCGGTCTGAACTCAGATCATGTAAAAATTTAAAGGTCGAACAGACCTAGTATACAATATTATACCCCTGTAACTTATTTTAATCCAACATCGAGGTCGCAAACTTCTTTATCAATATGAACTCTCCAAAAAAATAACGCTGTTATCCCTAAGGTAACTTAGTCTTATTTTCCATAATAAAGGATCAAAAAAACATAAATTAATGATTTAATAAAAAAAAGTTATATAATTTTTTTTGTCACCCCAACAAAACTTTAATAAAAATATAAAATTTTAAAAATATATAAATAGTATATTTATATTAAAGTAAAGTTCTATAGGGTCTTCTCGTCCTATAAAAATATTTTAGCTTTTTAACTAAAAAATCAATTTTTTTATATAAAATAAAGAAAGTATATTTCTCATCCAACCATTCATACCAGTCTTCAATTAAAAGACAAATTATTATGCTACCTTTGTACAGTCAAAATACTGCAGCCATTTAATAATCATAGAGCAGGTTAAATCTTTTATTTAAAACAAAAGAACATGTTTTTGTTAAACAGGTGAAAACAATATTTGCCGAATTACTATATTTTATATATATAAAATACTAATTTTATCATAATTAAAATAAATTAATAATTAAATTATTCAATTTGATAAAAAACTAAATAAATACTAAATTAATAATATACAAAAATTAATTATAAAAAAATAAATGATGGATATTATTAATCCTACACAAAATTTTAAATAAAAATATTTTAGAAATATTGATTAGATTATCCTAATCAATTTTTGATTAAAAAAATTAATAAAATTTAATCAAAAATTAATCATAAATTAAACTTAATTCTCAAACAACCAGATATTTTTAATTGAATAAAATATATTCACTATAACAAAATTAATAATAATATTATAACATAAACTATAATTTTGTTATATATCTTAAAATTTCGGGAAAAAAATATATATTTTACAAATTAATAAACCCTGATACAAAAGGTACATTAAAAATAAATACTTCTAATTAATTTATATATATCCTTCACAGTACTTTTAACTATAAATAAAAAATTTATTTTATAAAAATTACTAAAAACAAAACTATTTTTTTTAAAAAGAATAATTAATATAATTTTCTCAAATTAGATTGAATTTCACAATCAAATTATTAATGTAAATAATAACTTCAATAAAGAATTAATTTGACATTCTAGATTCATTTTCCAATAAATCTACTTTGTTACGACTTATCCTAAATTAGGAGCGACGGGCGATATGTACATAATATAGAGCCAATATCAACTTCTTTTTCTAAAAAAATTTACTATCAAATCCAAAATCATATAAATTTCCATATTATAATCAATATTATATATAAATAATGTAACCCATTTCTACTTTTATATTACTAAACCTTGACCTAACATTTAGGTTAAAAAACCACTCAGAAAATAATTTTCATAAAACATTCAATGATAGAGATATATAAGCAAAATAAAAGTAAAATTTATTGTGGTTTATCAATTAAAGAACAGGTTCCTCTGAAAAGCTAAATTACCGCCAAATCCTTTAAATTTAAAGATCTTATCTATTAATAATTAGGTTTTAAAATTTACAATTAAAATAATAGGGTATCTAATCCTAGTCTTAAAAATAACTTTCATATATAATAATCCAATTAATAAAATAAAATATTGATATTCCACCAAACAATACTAATTTTAAATTTAAAAAGATATAAAATTTAATATAAACCAAAATAATTTAATATTTATGATT
